# Supplementary material for: Transcriptome Analysis of Selenium-Treated Porcine Alveolar Macrophages Against Lipopolysaccharide Infection
Source: Front Genet. 2021 Mar 4;12:645401. doi: 10.3389/fgene.2021.645401 (PMC7970123; doi:10.3389/fgene.2021.645401)
Supplement: Supplementary file 3 [file Table_3.XLS]

## Sheet: 功能分类统计表
TABLE S3 Statistical table of functional annotation of genes and transcripts
	Expressed gene number（percent）	Expressed transcript number（percent）	All gene number（percent）	All transcript number（percent）
GO	437(0.2617)	9437(0.6812)	447(0.2636)	9640(0.6809)
KEGG	91(0.0545)	7664(0.5532)	98(0.0578)	7844(0.554)
COG	331(0.1982)	11080(0.7998)	341(0.2011)	11332(0.8004)
NR	955(0.5719)	12451(0.8988)	971(0.5725)	12722(0.8986)
Swiss-Prot	366(0.2192)	11199(0.8084)	377(0.2223)	11453(0.8089)
Pfam	192(0.115)	10015(0.7229)	199(0.1173)	10244(0.7235)
Total annotation	964(0.5772)	12473(0.9004)	980(0.5778)	12745(0.9002)
Total	1670(1.0)	13853(1.0)	1696(1)	14158(1)
