# Supplementary material for: Transcriptome Analysis of Selenium-Treated Porcine Alveolar Macrophages Against Lipopolysaccharide Infection
Source: Front Genet. 2021 Mar 4;12:645401. doi: 10.3389/fgene.2021.645401 (PMC7970123; doi:10.3389/fgene.2021.645401)
Supplement: Supplementary file 4 [file Table_4.XLSX]

## Sheet: sheet
TABLE S4 Annotation of DEGs between CON and LPS groups
Gene_id	Gene name	Gene description	FC(LPS/CON)	Log2FC(LPS/CON)	Regulate	GO_id	GO_term	KO_id	KO_name	Pathway_id	Pathway_definition	COG_id	COG_Functional Categories	NR_hit-name	NR_description	Swiss-Prot_hit-name	Swiss-Prot_description	Pfam_id	Domain	Domain description
MSTRG.14638		-	188.24	7.55643	up	GO:0009060;GO:0006119;GO:0045277;GO:0016021;GO:0005743;GO:0070469;GO:0004129;GO:0020037;GO:0046872	BP:aerobic respiration;BP:oxidative phosphorylation;CC:respiratory chain complex IV;CC:integral component of membrane;CC:mitochondrial inner membrane;CC:respiratory chain;MF:cytochrome-c oxidase activity;MF:heme binding;MF:metal ion binding;	K02256	COX1	map04932;map04260;map05012;map05010;map05016;map04714;map00190	Non-alcoholic fatty liver disease (NAFLD);Cardiac muscle contraction;Parkinson disease;Alzheimer disease;Huntington disease;Thermogenesis;Oxidative phosphorylation	COG0843	C:Energy production and conversion	AEX55481.1	cytochrome oxidase subunit I, partial (mitochondrion) [Leopoldamys edwardsi]	sp|O79876|COX1_PIG;	Cytochrome c oxidase subunit 1 OS=Sus scrofa OX=9823 GN=MT-CO1 PE=3 SV=2;	------	------	------
ENSSSCG00000008511		-	54.581	5.77031	up	------	------	K19559	LTBP1	map04350	TGF-beta signaling pathway	ENOG410XP6K;ENOG410Z7XK;ENOG410ZKUG	A:RNA processing and modification;	XP_020943312.1	LOW QUALITY PROTEIN: latent-transforming growth factor beta-binding protein 1 [Sus scrofa]	sp|Q14766|LTBP1_HUMAN;	Latent-transforming growth factor beta-binding protein 1 OS=Homo sapiens OX=9606 GN=LTBP1 PE=1 SV=4;	------	------	------
ENSSSCG00000006491		progestin and adipoQ receptor family member 6 [Source:NCBI gene;Acc:100157531]	48.128	5.58881	up	GO:0043401;GO:0016021;GO:0016020;GO:0005886;GO:0038023;GO:0003707;GO:0005496	BP:steroid hormone mediated signaling pathway;CC:integral component of membrane;CC:membrane;CC:plasma membrane;MF:signaling receptor activity;MF:steroid hormone receptor activity;MF:steroid binding;	------	------	------	------	COG1272	A:RNA processing and modification	XP_020944260.1	progestin and adipoQ receptor family member 6 isoform X12 [Sus scrofa]	sp|Q6TCH4|PAQR6_HUMAN;	Membrane progestin receptor delta OS=Homo sapiens OX=9606 GN=PAQR6 PE=1 SV=2;	PF03006.17	HlyIII	Haemolysin-III related
ENSSSCG00000018700	RF00030	RNA component of mitochondrial RNA processing endoribonuclease [Source:HGNC Symbol;Acc:HGNC:10031]	14.533	3.86124	up	------	------	------	------	------	------	------	------	ELK09034.1	hypothetical protein PAL_GLEAN10008241 [Pteropus alecto]	------	------	------	------	------
ENSSSCG00000007774	CTF1	cardiotrophin-1 [Source:NCBI gene;Acc:100736818]	12.738	3.67104	up	GO:0048666;GO:0042531;GO:0007165;GO:0007166;GO:0010469;GO:0005576;GO:0005125	BP:neuron development;BP:positive regulation of tyrosine phosphorylation of STAT protein;BP:signal transduction;BP:cell surface receptor signaling pathway;BP:regulation of receptor activity;CC:extracellular region;MF:cytokine activity;	K05422	CTF1, CT1	map04060;map04630	Cytokine-cytokine receptor interaction;Jak-STAT signaling pathway	ENOG41119TK	O:Posttranslational modification, protein turnover, chaperones	XP_003481072.1	cardiotrophin-1 isoform X1 [Sus scrofa]	sp|Q16619|CTF1_HUMAN;	Cardiotrophin-1 OS=Homo sapiens OX=9606 GN=CTF1 PE=1 SV=1;	PF01110.14	CNTF	Ciliary neurotrophic factor
ENSSSCG00000017345	CCDC103	coiled-coil domain containing 103 [Source:NCBI gene;Acc:100521923]	9.305	3.21798	up	GO:0036158;GO:0036159;GO:0070286;GO:0001947;GO:0003341;GO:0071907;GO:0042803	BP:outer dynein arm assembly;BP:inner dynein arm assembly;BP:axonemal dynein complex assembly;BP:heart looping;BP:cilium movement;BP:determination of digestive tract left/right asymmetry;MF:protein homodimerization activity;	------	------	------	------	ENOG4111QAN	S:Function unknown	XP_003131378.1	coiled-coil domain-containing protein 103 [Sus scrofa]	sp|Q8IW40|CC103_HUMAN;	Coiled-coil domain-containing protein 103 OS=Homo sapiens OX=9606 GN=CCDC103 PE=1 SV=1;	PF15867.2;PF13877.3	Dynein_attach_N;RPAP3_C	Dynein attachment factor N-terminus;Potential Monad-binding region of RPAP3
MSTRG.11351		-	8.296	3.05243	up	------	------	------	------	------	------	------	------	XP_024834640.1	WAS/WASL-interacting protein family member 1-like [Bos taurus]	------	------	------	------	------
ENSSSCG00000019556	RF00100	-	3.233	1.69276	up	GO:0006468;GO:0006812;GO:0051262;GO:0010961;GO:0016021;GO:0005623;GO:0004674;GO:0005524	BP:protein phosphorylation;BP:cation transport;BP:protein tetramerization;BP:cellular magnesium ion homeostasis;CC:integral component of membrane;CC:cell;MF:protein serine/threonine kinase activity;MF:ATP binding;	K17570	HYDIN	------	------	------	------	ELK37276.1	hypothetical protein MDA_GLEAN10012073 [Myotis davidii]	------	------	------	------	------
ENSSSCG00000038405	STMN3	stathmin 3 [Source:NCBI gene;Acc:110257413]	2.959	1.5649	up	GO:0031110;GO:0051493;GO:0001835;GO:0031122;GO:0031175;GO:0043087;GO:0035021;GO:0005737;GO:0015631;GO:0019904	BP:regulation of microtubule polymerization or depolymerization;BP:regulation of cytoskeleton organization;BP:blastocyst hatching;BP:cytoplasmic microtubule organization;BP:neuron projection development;BP:regulation of GTPase activity;BP:negative regulation of Rac protein signal transduction;CC:cytoplasm;MF:tubulin binding;MF:protein domain specific binding;	------	------	------	------	ENOG4111H1E	K:Transcription	XP_020933496.1	stathmin-3 [Sus scrofa]	sp|A4IFK9|STMN3_BOVIN;	Stathmin-3 OS=Bos taurus OX=9913 GN=STMN3 PE=2 SV=1;	PF00836.16	Stathmin	Stathmin family
MSTRG.12607		-	2.652	1.40712	up	------	------	------	------	------	------	ENOG410XUHJ	S:Function unknown	DAA15894.1	TPA: Uncharacterized protein KIAA0802-like [Bos taurus]	sp|Q9Y4B5|MTCL1_HUMAN;	Microtubule cross-linking factor 1 OS=Homo sapiens OX=9606 GN=MTCL1 PE=1 SV=5;	------	------	------
MSTRG.5008		-	2.268	1.18164	up	------	------	------	------	------	------	------	------	------	------	------	------	------	------	------
ENSSSCG00000017260	WIPI1	WD repeat domain, phosphoinositide interacting 1 [Source:NCBI gene;Acc:100462758]	2.017	1.01252	up	GO:0006497;GO:0006914;GO:0048203;GO:0034497;GO:0044804;GO:0000422;GO:0005802;GO:0000421;GO:0005829;GO:0019898;GO:0034045;GO:0010008;GO:0030331;GO:0050681;GO:0032266;GO:0080025;GO:0005515	BP:protein lipidation;BP:autophagy;BP:vesicle targeting, trans-Golgi to endosome;BP:protein localization to pre-autophagosomal structure;BP:nucleophagy;BP:mitophagy;CC:trans-Golgi network;CC:autophagosome membrane;CC:cytosol;CC:extrinsic component of membrane;CC:pre-autophagosomal structure membrane;CC:endosome membrane;MF:estrogen receptor binding;MF:androgen receptor binding;MF:phosphatidylinos…	K17908	WIPI1_2, ATG18	map04140	Autophagy - animal	ENOG410XP6Y	U:Intracellular trafficking, secretion, and vesicular transport	NP_001177223.1	WD repeat domain phosphoinositide-interacting protein 1 [Sus scrofa]	sp|Q8R3E3|WIPI1_MOUSE;	WD repeat domain phosphoinositide-interacting protein 1 OS=Mus musculus OX=10090 GN=Wipi1 PE=1 SV=1;	------	------	------
ENSSSCG00000038879	RELB	RELB proto-oncogene, NF-kB subunit [Source:NCBI gene;Acc:100622609]	1.998	0.998594	up	GO:0032922;GO:0038061;GO:0010628;GO:0019882;GO:0045892;GO:0045063;GO:0042088;GO:0006355;GO:0006357;GO:0030098;GO:0032688;GO:0043011;GO:0005737;GO:0005813;GO:0005634;GO:0005654;GO:0017053;GO:0032991;GO:0005829;GO:0003677;GO:0042802;GO:0000980;GO:0019901;GO:0003700	BP:circadian regulation of gene expression;BP:NIK/NF-kappaB signaling;BP:positive regulation of gene expression;BP:antigen processing and presentation;BP:negative regulation of transcription, DNA-templated;BP:T-helper 1 cell differentiation;BP:T-helper 1 type immune response;BP:regulation of transcription, DNA-templated;BP:regulation of transcription from RNA polymerase II promoter;BP:lymphocyte …	K09253	RELB	map04010;map04064;map04380;map04625;map05166;map05169	MAPK signaling pathway;NF-kappa B signaling pathway;Osteoclast differentiation;C-type lectin receptor signaling pathway;Human T-cell leukemia virus 1 infection;Epstein-Barr virus infection	ENOG410ZMME	K:Transcription	XP_023101687.1	LOW QUALITY PROTEIN: transcription factor RelB [Felis catus]	sp|Q01201|RELB_HUMAN;	Transcription factor RelB OS=Homo sapiens OX=9606 GN=RELB PE=1 SV=2;	PF16181.2;PF00554.19;PF16180.2;PF16179.2	RelB_transactiv;RHD_DNA_bind;RelB_leu_zip;RHD_dimer	RelB transactivation domain;Rel homology DNA-binding domain;RelB leucine zipper;Rel homology dimerisation domain
ENSSSCG00000021597	PHLDA2	pleckstrin homology like domain family A member 2 [Source:NCBI gene;Acc:100379631]	1.954	0.966097	up	GO:0009887;GO:0030334;GO:1903547;GO:0060721;GO:0045995;GO:0070873;GO:0010468;GO:0001890	BP:animal organ morphogenesis;BP:regulation of cell migration;BP:regulation of growth hormone activity;BP:regulation of spongiotrophoblast cell proliferation;BP:regulation of embryonic development;BP:regulation of glycogen metabolic process;BP:regulation of gene expression;BP:placenta development;	------	------	------	------	ENOG4111IXF	O:Posttranslational modification, protein turnover, chaperones	NP_001167528.1	pleckstrin homology-like domain family A member 2 [Sus scrofa]	sp|Q0VC85|PHLA2_BOVIN;	Pleckstrin homology-like domain family A member 2 OS=Bos taurus OX=9913 GN=PHLDA2 PE=2 SV=1;	------	------	------
ENSSSCG00000009314	FLT3	fms related tyrosine kinase 3 [Source:NCBI gene;Acc:100515445]	1.905	0.92943	up	GO:0006468;GO:0016310;GO:0030154;GO:0018108;GO:0007169;GO:0030097;GO:0016020;GO:0005783;GO:0016021;GO:0016301;GO:0043621;GO:0016740;GO:0000166;GO:0004714;GO:0004713;GO:0004672;GO:0005524	BP:protein phosphorylation;BP:phosphorylation;BP:cell differentiation;BP:peptidyl-tyrosine phosphorylation;BP:transmembrane receptor protein tyrosine kinase signaling pathway;BP:hemopoiesis;CC:membrane;CC:endoplasmic reticulum;CC:integral component of membrane;MF:kinase activity;MF:protein self-association;MF:transferase activity;MF:nucleotide binding;MF:transmembrane receptor protein tyrosine ki…	K05092	FLT3, FLK2, CD135	map04010;map04014;map04151;map04640;map05200;map05202;map05221;map05230	MAPK signaling pathway;Ras signaling pathway;PI3K-Akt signaling pathway;Hematopoietic cell lineage;Pathways in cancer;Transcriptional misregulation in cancer;Acute myeloid leukemia;Central carbon metabolism in cancer	COG0515	T:Signal transduction mechanisms	XP_020921180.1	receptor-type tyrosine-protein kinase FLT3 isoform X1 [Sus scrofa]	sp|P36888|FLT3_HUMAN;	Receptor-type tyrosine-protein kinase FLT3 OS=Homo sapiens OX=9606 GN=FLT3 PE=1 SV=2;	PF07714.14;PF00069.22;PF00047.22;PF13895.3	Pkinase_Tyr;Pkinase;ig;Ig_2	Protein tyrosine kinase;Protein kinase domain;Immunoglobulin domain;Immunoglobulin domain
MSTRG.8851		-	1.9	0.925736	up	------	------	------	------	------	------	------	------	XP_017895344.1	PREDICTED: WAS/WASL-interacting protein family member 3-like [Capra hircus]	------	------	------	------	------
ENSSSCG00000032367	CEBPD	CCAAT enhancer binding protein delta [Source:NCBI gene;Acc:100153946]	1.871	0.904047	up	GO:0048839;GO:0045944;GO:0006355;GO:0002244;GO:0006357;GO:0045892;GO:0006351;GO:0006366;GO:0045444;GO:0045669;GO:0005634;GO:0005654;GO:0044212;GO:0003700;GO:0003677;GO:0001228;GO:0005515;GO:0000978;GO:0046982;GO:0042803	BP:inner ear development;BP:positive regulation of transcription from RNA polymerase II promoter;BP:regulation of transcription, DNA-templated;BP:hematopoietic progenitor cell differentiation;BP:regulation of transcription from RNA polymerase II promoter;BP:negative regulation of transcription, DNA-templated;BP:transcription, DNA-templated;BP:transcription from RNA polymerase II promoter;BP:fat c…	K10050	CEBPD	------	------	ENOG410YJ8G;ENOG410YJ8G;ENOG410YJ8G;ENOG410YJ8G;ENOG410YJ8G;ENOG4111S4B;ENOG4111HWR	B:Chromatin structure and dynamics;D:Cell cycle control, cell division, chromosome partitioning;L:Replication, recombination and repair;T:Signal transduction mechanisms;U:Intracellular trafficking, secretion, and vesicular transport;K:Transcription;K:Transcription	XP_005663148.1	CCAAT/enhancer-binding protein delta [Sus scrofa]	sp|O02756|CEBPD_BOVIN;	CCAAT/enhancer-binding protein delta OS=Bos taurus OX=9913 GN=CEBPD PE=2 SV=1;	PF07716.12;PF08614.8;PF00170.18	bZIP_2;ATG16;bZIP_1	Basic region leucine zipper;Autophagy protein 16;bZIP transcription factor
ENSSSCG00000010073	CHCHD10	coiled-coil-helix-coiled-coil-helix domain containing 10 [Source:NCBI gene;Acc:100152325]	1.827	0.86909	up	GO:0034504;GO:0030322;GO:1903109;GO:0031930;GO:0099558;GO:0007005;GO:0005634;GO:0005739	BP:protein localization to nucleus;BP:stabilization of membrane potential;BP:positive regulation of transcription from mitochondrial promoter;BP:mitochondria-nucleus signaling pathway;BP:maintenance of synapse structure;BP:mitochondrion organization;CC:nucleus;CC:mitochondrion;	------	------	------	------	ENOG41126E7	K:Transcription	PNI15897.1	CHCHD10 isoform 5 [Pan troglodytes]	sp|Q8WYQ3|CHC10_HUMAN;	Coiled-coil-helix-coiled-coil-helix domain-containing protein 10, mitochondrial OS=Homo sapiens OX=9606 GN=CHCHD10 PE=1 SV=1;	PF06747.10	CHCH	CHCH domain
ENSSSCG00000002719	EXOSC6	exosome component 6 [Source:NCBI gene;Acc:100737302]	1.7	0.765244	up	GO:0034475;GO:0045006;GO:0071051;GO:0016075;GO:0045190;GO:0034427;GO:0045830;GO:0071028;GO:0000178;GO:0005730;GO:0000176;GO:0000177	BP:U4 snRNA 3'-end processing;BP:DNA deamination;BP:polyadenylation-dependent snoRNA 3'-end processing;BP:rRNA catabolic process;BP:isotype switching;BP:nuclear-transcribed mRNA catabolic process, exonucleolytic, 3'-5';BP:positive regulation of isotype switching;BP:nuclear mRNA surveillance;CC:exosom;CC:nucleolus;CC:nuclear exosom;CC:cytoplasmic exosom;	K12587	MTR3, EXOSC6	map03018	RNA degradation	COG0689	E:Amino acid transport and metabolism	XP_020949451.1	exosome complex component MTR3 [Sus scrofa]	sp|Q5RKV6|EXOS6_HUMAN;	Exosome complex component MTR3 OS=Homo sapiens OX=9606 GN=EXOSC6 PE=1 SV=1;	PF01138.18	RNase_PH	3' exoribonuclease family, domain 1
ENSSSCG00000012327	HSD17B10	hydroxysteroid 17-beta dehydrogenase 10 [Source:NCBI gene;Acc:100524293]	1.689	0.756066	up	GO:0097745;GO:0051289;GO:0070901;GO:0055114;GO:1990180;GO:0007005;GO:0005739;GO:0030678;GO:0000049;GO:0003857;GO:0030283;GO:0016491	BP:mitochondrial tRNA 5'-end processing;BP:protein homotetramerization;BP:mitochondrial tRNA methylation;BP:oxidation-reduction process;BP:mitochondrial tRNA 3'-end processing;BP:mitochondrion organization;CC:mitochondrion;CC:mitochondrial ribonuclease P complex;MF:tRNA binding;MF:3-hydroxyacyl-CoA dehydrogenase activity;MF:testosterone dehydrogenase [NA;MF:oxidoreductase activity;	K08683	HSD17B10	map00280;map05010	Valine, leucine and isoleucine degradation;Alzheimer disease	ENOG410XNNW	S:Function unknown	XP_003135175.1	3-hydroxyacyl-CoA dehydrogenase type-2 isoform X1 [Sus scrofa]	sp|O02691|HCD2_BOVIN;	3-hydroxyacyl-CoA dehydrogenase type-2 OS=Bos taurus OX=9913 GN=HSD17B10 PE=1 SV=3;	PF00106.22;PF13561.3;PF08659.7	adh_short;adh_short_C2;KR	short chain dehydrogenase;Enoyl;KR domain
ENSSSCG00000037358		serum amyloid A-3 protein [Source:NCBI gene;Acc:733603]	1.679	0.747212	up	GO:0007252;GO:0071347;GO:0009617;GO:0050996;GO:0006953;GO:0010629;GO:0045892;GO:0060326;GO:0050918;GO:0033138;GO:0070374;GO:0010739;GO:0044242;GO:0035634;GO:0034364;GO:0005615;GO:0005576;GO:0042056;GO:0035662	BP:I-kappaB phosphorylation;BP:cellular response to interleukin-1;BP:response to bacterium;BP:positive regulation of lipid catabolic process;BP:acute-phase response;BP:negative regulation of gene expression;BP:negative regulation of transcription, DNA-templated;BP:cell chemotaxis;BP:positive chemotaxis;BP:positive regulation of peptidyl-serine phosphorylation;BP:positive regulation of ERK1 and ER…	K17310	SAA	------	------	ENOG410YSBK;ENOG4110KPS	S:Function unknown;	NP_001038017.1	serum amyloid A-3 protein precursor [Sus scrofa]	sp|P02739|SAA2_NEOVI;	Serum amyloid A-2 protein OS=Neovison vison OX=452646 GN=SAA2 PE=1 SV=2;	PF00277.15	SAA	Serum amyloid A protein
ENSSSCG00000011076	OTUD1	OTU deubiquitinase 1 [Source:NCBI gene;Acc:106504170]	1.607	0.684163	up	GO:0070536;GO:0004843	BP:protein K63-linked deubiquitination;MF:thiol-dependent ubiquitin-specific protease activity;	K13716	OTUD1	------	------	ENOG4111V2X	O:Posttranslational modification, protein turnover, chaperones	XP_020920576.1	OTU domain-containing protein 1 [Sus scrofa]	sp|Q5VV17|OTUD1_HUMAN;	OTU domain-containing protein 1 OS=Homo sapiens OX=9606 GN=OTUD1 PE=1 SV=1;	PF02338.16	OTU	OTU-like cysteine protease
ENSSSCG00000037999	PPP1R14B	protein phosphatase 1 regulatory inhibitor subunit 14B [Source:NCBI gene;Acc:397205]	1.576	0.656317	up	GO:0042325;GO:0032515;GO:0045087;GO:0035304;GO:0043086;GO:0005737;GO:0004864;GO:0004865	BP:regulation of phosphorylation;BP:negative regulation of phosphoprotein phosphatase activity;BP:innate immune response;BP:regulation of protein dephosphorylation;BP:negative regulation of catalytic activity;CC:cytoplasm;MF:protein phosphatase inhibitor activity;MF:protein serine/threonine phosphatase inhibitor activity;	K17555	PPP1R14B	------	------	ENOG4111NI3	T:Signal transduction mechanisms	EAW74226.1	protein phosphatase 1, regulatory (inhibitor) subunit 14B, isoform CRA_a [Homo sapiens]	sp|Q8K3F3|PP14B_RAT;	Protein phosphatase 1 regulatory subunit 14B OS=Rattus norvegicus OX=10116 GN=Ppp1r14b PE=2 SV=1;	PF05361.9	PP1_inhibitor	PKC-activated protein phosphatase-1 inhibitor
ENSSSCG00000040425	YRDC	yrdC N6-threonylcarbamoyltransferase domain containing [Source:NCBI gene;Acc:110261153]	1.574	0.654872	up	GO:0051051;GO:0006450;GO:0002949;GO:0005737;GO:0016020;GO:0016779;GO:0000049;GO:0003725	BP:negative regulation of transport;BP:regulation of translational fidelity;BP:tRNA threonylcarbamoyladenosine modification;CC:cytoplasm;CC:membrane;MF:nucleotidyltransferase activity;MF:tRNA binding;MF:double-stranded RNA binding;	------	------	------	------	COG0009	J:Translation, ribosomal structure and biogenesis	XP_020951637.1	yrdC domain-containing protein, mitochondrial isoform X2 [Sus scrofa]	sp|Q0VC80|YRDC_BOVIN;	YrdC domain-containing protein, mitochondrial OS=Bos taurus OX=9913 GN=YRDC PE=2 SV=1;	PF01300.15	Sua5_yciO_yrdC	Telomere recombination
ENSSSCG00000013931	GMIP	GEM interacting protein [Source:NCBI gene;Acc:100517882]	1.563	0.644742	up	GO:0043547;GO:0034260;GO:0007165;GO:0035556;GO:0005829;GO:0005622;GO:0005654;GO:0005886;GO:0005096;GO:0046872	BP:positive regulation of GTPase activity;BP:negative regulation of GTPase activity;BP:signal transduction;BP:intracellular signal transduction;CC:cytosol;CC:intracellular;CC:nucleoplasm;CC:plasma membrane;MF:GTPase activator activity;MF:metal ion binding;	K20653	GMIP, ARHGAP46	------	------	ENOG410XPZ9;ENOG410YM3I	P:Inorganic ion transport and metabolism;	XP_005654985.1	GEM-interacting protein isoform X1 [Sus scrofa]	sp|Q9P107|GMIP_HUMAN;	GEM-interacting protein OS=Homo sapiens OX=9606 GN=GMIP PE=1 SV=2;	PF00620.24;PF00130.19	RhoGAP;C1_1	RhoGAP domain;Phorbol esters/diacylglycerol binding domain
ENSSSCG00000016334	SCLY	selenocysteine lyase [Source:NCBI gene;Acc:100294677]	1.548	0.630418	up	GO:0003824	MF:catalytic activity;	K01763	SCLY	map00450	Selenocompound metabolism	COG1104	E:Amino acid transport and metabolism	XP_020930625.1	selenocysteine lyase isoform X1 [Sus scrofa]	sp|A2VDS1|SCLY_BOVIN;	Selenocysteine lyase OS=Bos taurus OX=9913 GN=SCLY PE=2 SV=1;	PF00266.16	Aminotran_5	Aminotransferase class-V
ENSSSCG00000004572		C2 calcium dependent domain containing 4B [Source:NCBI gene;Acc:100738739]	1.516	0.600058	up	GO:0006906;GO:0048791;GO:0017158;GO:0005886;GO:0005544;GO:0030276;GO:0005509;GO:0019905	BP:vesicle fusion;BP:calcium ion-regulated exocytosis of neurotransmitter;BP:regulation of calcium ion-dependent exocytosis;CC:plasma membrane;MF:calcium-dependent phospholipid binding;MF:clathrin binding;MF:calcium ion binding;MF:syntaxin binding;	------	------	------	------	ENOG41113FH	S:Function unknown	XP_003480392.1	C2 calcium-dependent domain-containing protein 4B [Sus scrofa]	sp|Q2KJ18|C2C4A_BOVIN;	C2 calcium-dependent domain-containing protein 4A OS=Bos taurus OX=9913 GN=C2CD4A PE=2 SV=1;	------	------	------
ENSSSCG00000034207	CEBPB	CCAAT enhancer binding protein beta [Source:NCBI gene;Acc:397360]	1.513	0.597731	up	GO:0042130;GO:2001198;GO:0033598;GO:0060850;GO:0043524;GO:0042742;GO:0045444;GO:0032496;GO:0050729;GO:0001541;GO:0045408;GO:0045600;GO:1990440;GO:0070169;GO:0071230;GO:0030182;GO:0050873;GO:0045892;GO:0045893;GO:2000120;GO:0001892;GO:0060644;GO:0051091;GO:0070059;GO:0045669;GO:0072574;GO:0006355;GO:0045944;GO:0045670;GO:0097421;GO:0032753;GO:0034976;GO:0090575;GO:0005737;GO:0005634;GO:0005654;GO:…	BP:negative regulation of T cell proliferation;BP:regulation of dendritic cell differentiation;BP:mammary gland epithelial cell proliferation;BP:regulation of transcription involved in cell fate commitment;BP:negative regulation of neuron apoptotic process;BP:defense response to bacterium;BP:fat cell differentiation;BP:response to lipopolysaccharide;BP:positive regulation of inflammatory response…	K10048	CEBPB	map04657;map04668;map05152;map05202	IL-17 signaling pathway;TNF signaling pathway;Tuberculosis;Transcriptional misregulation in cancer	ENOG410XX4P;ENOG410YJ8G;ENOG4111HWR;ENOG4111S4B	S:Function unknown;	NP_001186818.1	CCAAT/enhancer-binding protein beta [Sus scrofa]	sp|O02755|CEBPB_BOVIN;	CCAAT/enhancer-binding protein beta OS=Bos taurus OX=9913 GN=CEBPB PE=3 SV=1;	PF07716.12;PF00170.18;PF15799.2	bZIP_2;bZIP_1;CCD48	Basic region leucine zipper;bZIP transcription factor;Coiled-coil domain-containing protein 48
ENSSSCG00000008852		-	0.662	-0.59546	down	GO:0000281;GO:0051225	BP:mitotic cytokinesis;BP:spindle assembly;	K10434	MAP9	------	------	ENOG4111X21	S:Function unknown	XP_020956938.1	microtubule-associated protein 9 isoform X2 [Sus scrofa]	sp|Q49MG5|MAP9_HUMAN;	Microtubule-associated protein 9 OS=Homo sapiens OX=9606 GN=MAP9 PE=1 SV=3;	------	------	------
ENSSSCG00000029438	SESN2	sestrin 2 [Source:NCBI gene;Acc:100620966]	0.658	-0.604589	down	GO:0032042;GO:0016239;GO:0030308;GO:2000479;GO:1904504;GO:1904262;GO:0042593;GO:0046323;GO:0034198;GO:0032868;GO:0007005;GO:0006635;GO:0098869;GO:0006111;GO:1902010;GO:1990253;GO:0070328;GO:0071230;GO:0071233;GO:0030330;GO:0072593;GO:0036091;GO:0042149;GO:0034599;GO:1900182;GO:0043491;GO:0009749;GO:1901031;GO:0001932;GO:0031932;GO:0031588;GO:0005737;GO:0005634;GO:0005739;GO:0061700;GO:1990316;GO:…	BP:mitochondrial DNA metabolic process;BP:positive regulation of macroautophagy;BP:negative regulation of cell growth;BP:regulation of cAMP-dependent protein kinase activity;BP:positive regulation of lipophagy;BP:negative regulation of TORC1 signaling;BP:glucose homeostasis;BP:glucose import;BP:cellular response to amino acid starvation;BP:response to insulin;BP:mitochondrion organization;BP:fatt…	K20394	SESN2	map04115;map04150;map04211	p53 signaling pathway;mTOR signaling pathway;Longevity regulating pathway	ENOG410XP7Z	S:Function unknown	XP_003356286.1	sestrin-2 [Sus scrofa]	sp|Q58CN8|SESN2_BOVIN;	Sestrin-2 OS=Bos taurus OX=9913 GN=SESN2 PE=2 SV=2;	PF04636.10	PA26	PA26 p53-induced protein
MSTRG.12072		-	0.657	-0.60623	down	GO:0003964;GO:0004519	MF:RNA-directed DNA polymerase activity;MF:endonuclease activity;	K06512	LILR, CD85	map04380	Osteoclast differentiation	ENOG410YK87	S:Function unknown	XP_020954391.1	cullin-7 isoform X1 [Sus scrofa]	sp|O00370|LORF2_HUMAN;	LINE-1 retrotransposable element ORF2 protein OS=Homo sapiens OX=9606 PE=1 SV=1;	------	------	------
MSTRG.15603		-	0.65	-0.620962	down	------	------	------	------	------	------	------	------	------	------	------	------	------	------	------
ENSSSCG00000002755	NFAT5	nuclear factor of activated T cells 5 [Source:NCBI gene;Acc:100516737]	0.648	-0.626249	down	GO:0006366;GO:1901224;GO:0001816;GO:0006355;GO:0010628;GO:0045944;GO:0070884;GO:1904996;GO:0071345;GO:0005737;GO:0005654;GO:0005829;GO:0005634;GO:0003700;GO:0001228;GO:0003677;GO:0000978	BP:transcription from RNA polymerase II promoter;BP:positive regulation of NIK/NF-kappaB signaling;BP:cytokine production;BP:regulation of transcription, DNA-templated;BP:positive regulation of gene expression;BP:positive regulation of transcription from RNA polymerase II promoter;BP:regulation of calcineurin-NFAT signaling cascade;BP:positive regulation of leukocyte adhesion to vascular endothel…	K17335	NFAT5	------	------	ENOG41118Z9	K:Transcription	XP_020949525.1	nuclear factor of activated T-cells 5 isoform X5 [Sus scrofa]	sp|O94916|NFAT5_HUMAN;	Nuclear factor of activated T-cells 5 OS=Homo sapiens OX=9606 GN=NFAT5 PE=1 SV=1;	PF16179.2;PF00554.19	RHD_dimer;RHD_DNA_bind	Rel homology dimerisation domain;Rel homology DNA-binding domain
ENSSSCG00000010026	PIK3IP1	phosphoinositide-3-kinase interacting protein 1 [Source:NCBI gene;Acc:100155147]	0.646	-0.629981	down	GO:0043553;GO:0014067;GO:0070062;GO:0016021;GO:0016020;GO:0005886;GO:0036313	BP:negative regulation of phosphatidylinositol 3-kinase activity;BP:negative regulation of phosphatidylinositol 3-kinase signaling;CC:extracellular exosome;CC:integral component of membrane;CC:membrane;CC:plasma membrane;MF:phosphatidylinositol 3-kinase catalytic subunit binding;	------	------	------	------	ENOG4112B5B	U:Intracellular trafficking, secretion, and vesicular transport	XP_001926569.1	phosphoinositide-3-kinase-interacting protein 1 isoform X2 [Sus scrofa]	sp|Q1RMT9|P3IP1_BOVIN;	Phosphoinositide-3-kinase-interacting protein 1 OS=Bos taurus OX=9913 GN=PIK3IP1 PE=2 SV=1;	PF00051.15	Kringle	Kringle domain
MSTRG.14162		-	0.645	-0.632962	down	GO:0032197;GO:0005737;GO:0010494;GO:0005730;GO:1990904;GO:0036464;GO:0000166;GO:0003727;GO:0003697;GO:0042802	BP:transposition, RNA-mediated;CC:cytoplasm;CC:cytoplasmic stress granule;CC:nucleolus;CC:ribonucleoprotein complex;CC:cytoplasmic ribonucleoprotein granule;MF:nucleotide binding;MF:single-stranded RNA binding;MF:single-stranded DNA binding;MF:identical protein binding;	------	------	------	------	ENOG410YMW6	S:Function unknown	XP_020954391.1	cullin-7 isoform X1 [Sus scrofa]	sp|Q9UN81|LORF1_HUMAN;	LINE-1 retrotransposable element ORF1 protein OS=Homo sapiens OX=9606 GN=L1RE1 PE=1 SV=1;	PF04048.14;PF07544.13	Sec8_exocyst;Med9	Sec8 exocyst complex component specific domain;RNA polymerase II transcription mediator complex subunit 9
ENSSSCG00000031683		putative surface protein SACOL0050 [Source:NCBI gene;Acc:102166270]	0.639	-0.646267	down	------	------	------	------	------	------	------	------	XP_020920106.1	uncharacterized protein LOC102166270 isoform X1 [Sus scrofa]	------	------	------	------	------
MSTRG.15934		-	0.601	-0.734518	down	GO:0005886;GO:0016021;GO:0004930;GO:0004984	CC:plasma membrane;CC:integral component of membrane;MF:G-protein coupled receptor activity;MF:olfactory receptor activity;	K04257	OLFR	map04740	Olfactory transduction	ENOG41118NH	U:Intracellular trafficking, secretion, and vesicular transport	XP_028365193.1	LINE-1 type transposase domain-containing protein 1 [Phyllostomus discolor]	sp|Q8VFL5|O1030_MOUSE;	Olfactory receptor 1030 OS=Mus musculus OX=10090 GN=Olfr1030 PE=3 SV=1;	PF02994.14	Transposase_22	L1 transposable element RBD-like domain
MSTRG.15500		-	0.595	-0.749942	down	------	------	------	------	------	------	------	------	XP_020954391.1	cullin-7 isoform X1 [Sus scrofa]	------	------	------	------	------
MSTRG.5448		-	0.575	-0.799387	down	------	------	------	------	------	------	------	------	XP_020954391.1	cullin-7 isoform X1 [Sus scrofa]	------	------	------	------	------
ENSSSCG00000000191		lysine methyltransferase 2D [Source:NCBI gene;Acc:110260656]	0.574	-0.800759	down	GO:0045944;GO:0051568;GO:0044666;GO:0035097;GO:0042393;GO:0003677;GO:0003713;GO:0046872;GO:0042800	BP:positive regulation of transcription from RNA polymerase II promoter;BP:histone H3-K4 methylation;CC:MLL3/4 complex;CC:histone methyltransferase complex;MF:histone binding;MF:DNA binding;MF:transcription coactivator activity;MF:metal ion binding;MF:histone methyltransferase activit;	K09187	MLL2, ALR	map00310;map04934	Lysine degradation;Cushing syndrome	COG2940	S:Function unknown	XP_004274422.1	PREDICTED: histone-lysine N-methyltransferase 2D [Orcinus orca]	sp|O14686|KMT2D_HUMAN;	Histone-lysine N-methyltransferase 2D OS=Homo sapiens OX=9606 GN=KMT2D PE=1 SV=2;	PF00628.26;PF00505.16	PHD;HMG_box	PHD-finger;HMG
MSTRG.7002		-	0.572	-0.806615	down	------	------	------	------	------	------	------	------	------	------	------	------	------	------	------
MSTRG.81		-	0.571	-0.80941	down	GO:0016021	CC:integral component of membrane;	------	------	------	------	------	------	XP_020954391.1	cullin-7 isoform X1 [Sus scrofa]	------	------	------	------	------
ENSSSCG00000011443	STAB1	stabilin 1 [Source:NCBI gene;Acc:100525609]	0.57	-0.809905	down	GO:0006898;GO:0042742;GO:0007267;GO:0007155;GO:0016525;GO:0016021;GO:0016020;GO:0005887;GO:0005540;GO:0005044;GO:0005041;GO:0005509;GO:0030169	BP:receptor-mediated endocytosis;BP:defense response to bacterium;BP:cell-cell signaling;BP:cell adhesion;BP:negative regulation of angiogenesis;CC:integral component of membrane;CC:membrane;CC:integral component of plasma membrane;MF:hyaluronic acid binding;MF:scavenger receptor activity;MF:low-density lipoprotein receptor activity;MF:calcium ion binding;MF:low-density lipoprotein particle bindi…	K19020	STAB1	------	------	ENOG410XQWV;ENOG410XVX6;COG2335	S:Function unknown;M:Cell wall/membrane/envelope biogenesis;M:Cell wall/membrane/envelope biogenesis	XP_020924550.1	stabilin-1 isoform X2 [Sus scrofa]	sp|Q9NY15|STAB1_HUMAN;	Stabilin-1 OS=Homo sapiens OX=9606 GN=STAB1 PE=1 SV=3;	PF02469.19;PF12947.4;PF00193.14;PF12946.4	Fasciclin;EGF_3;Xlink;EGF_MSP1_1	Fasciclin domain;EGF domain;Extracellular link domain;MSP1 EGF domain 1
MSTRG.14759		-	0.567	-0.819159	down	------	------	------	------	------	------	------	------	TKS40475.1	hypothetical protein Cadr_00013929 [Camelus dromedarius]	------	------	------	------	------
ENSSSCG00000004081		-	0.557	-0.844067	down	GO:0090286;GO:0051647;GO:1902017;GO:0007097;GO:0051642;GO:0005737;GO:0005640;GO:0005635;GO:0034993;GO:0051015;GO:0003779;GO:0005515;GO:0042803	BP:cytoskeletal anchoring at nuclear membrane;BP:nucleus localization;BP:regulation of cilium assembly;BP:nuclear migration;BP:centrosome localization;CC:cytoplasm;CC:nuclear outer membrane;CC:nuclear envelope;CC:LINC complex;MF:actin filament binding;MF:actin binding;MF:protein binding;MF:protein homodimerization activity;	K19326	SYNE1	------	------	COG5069;ENOG410Y7B7	Z:Cytoskeleton;	XP_020940069.1	LOW QUALITY PROTEIN: nesprin-1 [Sus scrofa]	sp|Q8NF91|SYNE1_HUMAN;	Nesprin-1 OS=Homo sapiens OX=9606 GN=SYNE1 PE=1 SV=4;	PF00307.28;PF11971.5;PF00435.18	CH;CAMSAP_CH;Spectrin	Calponin homology;CAMSAP CH domain;Spectrin repeat
MSTRG.11440		-	0.54	-0.888227	down	------	------	------	------	------	------	COG0724	S:Function unknown	XP_020954391.1	cullin-7 isoform X1 [Sus scrofa]	------	------	------	------	------
MSTRG.15851		-	0.539	-0.890828	down	------	------	------	------	------	------	------	------	------	------	------	------	------	------	------
ENSSSCG00000025598	COBLL1	cordon-bleu WH2 repeat protein like 1 [Source:NCBI gene;Acc:100737004]	0.538	-0.895547	down	GO:0003785	MF:actin monomer binding;	------	------	------	------	ENOG4111I5R	S:Function unknown	XP_020931068.1	cordon-bleu protein-like 1 isoform X1 [Sus scrofa]	sp|Q53SF7|COBL1_HUMAN;	Cordon-bleu protein-like 1 OS=Homo sapiens OX=9606 GN=COBLL1 PE=1 SV=2;	PF09469.7;PF02196.12	Cobl;RBD	Cordon-bleu ubiquitin-like domain;Raf-like Ras-binding domain
ENSSSCG00000040911		-	0.529	-0.918062	down	------	------	------	------	------	------	ENOG4111MEQ;ENOG410XSFY;ENOG4111K5V	S:Function unknown;	ABR01162.1	endonuclease/reverse transcriptase [Sus scrofa]	sp|O00370|LORF2_HUMAN;	LINE-1 retrotransposable element ORF2 protein OS=Homo sapiens OX=9606 PE=1 SV=1;	PF00078.24;PF08333.8	RVT_1;DUF1725	Reverse transcriptase;Protein of unknown function
ENSSSCG00000026113	ZBTB20	zinc finger and BTB domain containing 20 [Source:NCBI gene;Acc:100624908]	0.517	-0.950386	down	GO:0000122;GO:0071333;GO:0032760;GO:0055088;GO:0010629;GO:0045892;GO:0046889;GO:0032728;GO:0045821;GO:0032755;GO:0005737;GO:0016604;GO:0005634;GO:0005654;GO:0044212;GO:0001227;GO:0005515;GO:0003676;GO:0003677	BP:negative regulation of transcription from RNA polymerase II promoter;BP:cellular response to glucose stimulus;BP:positive regulation of tumor necrosis factor production;BP:lipid homeostasis;BP:negative regulation of gene expression;BP:negative regulation of transcription, DNA-templated;BP:positive regulation of lipid biosynthetic process;BP:positive regulation of interferon-beta production;BP:…	K10501	ZBTB20, HOF, DPZF	------	------	COG5048	S:Function unknown	XP_020926914.1	zinc finger and BTB domain-containing protein 20 isoform X1 [Sus scrofa]	sp|Q9HC78|ZBT20_HUMAN;	Zinc finger and BTB domain-containing protein 20 OS=Homo sapiens OX=9606 GN=ZBTB20 PE=1 SV=3;	PF00651.28;PF00096.23;PF13465.3;PF13894.3;PF12874.4;PF13912.3	BTB;zf-C2H2;zf-H2C2_2;zf-C2H2_4;zf-met;zf-C2H2_6	BTB/POZ domain;Zinc finger, C2H2 type;Zinc-finger double domain;C2H2-type zinc finger;Zinc-finger of C2H2 type;C2H2-type zinc finger
MSTRG.143		-	0.507	-0.98066	down	------	------	------	------	------	------	------	------	XP_020949337.1	carbonic anhydrase 5A, mitochondrial isoform X6 [Sus scrofa]	------	------	------	------	------
ENSSSCG00000032203	EPPK1	epiplakin 1 [Source:NCBI gene;Acc:110260406]	0.496	-1.01122	down	GO:0030336;GO:0007010;GO:0045109;GO:0050680;GO:0042060;GO:0061045;GO:0005856;GO:0045095;GO:0097356;GO:0071944;GO:0044424;GO:0030056;GO:0005923;GO:0008092;GO:0044822;GO:0019215	BP:negative regulation of cell migration;BP:cytoskeleton organization;BP:intermediate filament organization;BP:negative regulation of epithelial cell proliferation;BP:wound healing;BP:negative regulation of wound healing;CC:cytoskeleton;CC:keratin filament;CC:perinucleolar compartment;CC:cell periphery;CC:intracellular part;CC:hemidesmosome;CC:bicellular tight junction;MF:cytoskeletal protein bin…	------	------	------	------	COG5069;ENOG4111KM4	S:Function unknown;Z:Cytoskeleton	XP_020946053.1	LOW QUALITY PROTEIN: epiplakin [Sus scrofa]	sp|P58107|EPIPL_HUMAN;	Epiplakin OS=Homo sapiens OX=9606 GN=EPPK1 PE=1 SV=3;	PF00681.17	Plectin	Plectin repeat
ENSSSCG00000033654	FANCC	FA complementation group C [Source:NCBI gene;Acc:102158362]	0.494	-1.01803	down	GO:0007281;GO:0002262;GO:0006281;GO:0048854;GO:0036297;GO:0097150;GO:0006289;GO:0006974;GO:0019430;GO:0034599;GO:0007276;GO:0005737;GO:0005829;GO:0005634;GO:0043240	BP:germ cell development;BP:myeloid cell homeostasis;BP:DNA repair;BP:brain morphogenesis;BP:interstrand cross-link repair;BP:neuronal stem cell population maintenance;BP:nucleotide-excision repair;BP:cellular response to DNA damage stimulus;BP:removal of superoxide radicals;BP:cellular response to oxidative stress;BP:gamete generation;CC:cytoplasm;CC:cytosol;CC:nucleus;CC:Fanconi anaemia nuclear…	K10890	FANCC	map03460	Fanconi anemia pathway	ENOG411225E	O:Posttranslational modification, protein turnover, chaperones	XP_020920258.1	Fanconi anemia group C protein isoform X1 [Sus scrofa]	sp|O19104|FANCC_BOVIN;	Fanconi anemia group C protein homolog OS=Bos taurus OX=9913 GN=FANCC PE=2 SV=1;	PF02106.12	Fanconi_C	Fanconi anaemia group C protein
ENSSSCG00000021571	KIF27	kinesin family member 27 [Source:NCBI gene;Acc:100622281]	0.492	-1.02373	down	GO:0021591;GO:0060271;GO:0007018;GO:0003351;GO:0070062;GO:0005929;GO:0005871;GO:0005874;GO:0008017;GO:0003777;GO:0005524;GO:0016887;GO:0000166;GO:0003774	BP:ventricular system development;BP:cilium assembly;BP:microtubule-based movement;BP:epithelial cilium movement;CC:extracellular exosome;CC:cilium;CC:kinesin complex;CC:microtubule;MF:microtubule binding;MF:microtubule motor activity;MF:ATP binding;MF:ATPase activity;MF:nucleotide binding;MF:motor activity;	K10395	KIF4_21_27	------	------	COG5059	S:Function unknown	XP_020920312.1	kinesin-like protein KIF27 isoform X1 [Sus scrofa]	sp|Q86VH2|KIF27_HUMAN;	Kinesin-like protein KIF27 OS=Homo sapiens OX=9606 GN=KIF27 PE=2 SV=1;	PF00225.20;PF16796.2	Kinesin;Microtub_bd	Kinesin motor domain;Microtubule binding
ENSSSCG00000039833		-	0.491	-1.0262	down	GO:0034968;GO:0032259;GO:0005634;GO:0018024;GO:0016740;GO:0005515;GO:0008168	BP:histone lysine methylation;BP:methylation;CC:nucleus;MF:histone-lysine N-methyltransferase activity;MF:transferase activity;MF:protein binding;MF:methyltransferase activity;	K14959	MLL4	map00310	Lysine degradation	COG2940	S:Function unknown	XP_003127115.3	LOW QUALITY PROTEIN: histone-lysine N-methyltransferase 2B [Sus scrofa]	sp|Q9UMN6|KMT2B_HUMAN;	Histone-lysine N-methyltransferase 2B OS=Homo sapiens OX=9606 GN=KMT2B PE=1 SV=1;	PF00856.25	SET	SET domain
ENSSSCG00000003617	TXLNA	taxilin alpha [Source:NCBI gene;Acc:100522017]	0.49	-1.02903	down	GO:0042113;GO:0005737;GO:0019905	BP:B cell activation;CC:cytoplasm;MF:syntaxin binding;	------	------	------	------	ENOG410XQH1	S:Function unknown	XP_003127822.4	alpha-taxilin [Sus scrofa]	sp|P40222|TXLNA_HUMAN;	Alpha-taxilin OS=Homo sapiens OX=9606 GN=TXLNA PE=1 SV=3;	PF09728.6	Taxilin	Myosin-like coiled-coil protein
ENSSSCG00000029458	SLC16A2	solute carrier family 16 member 2 [Source:NCBI gene;Acc:100513513]	0.488	-1.03445	down	GO:0070327;GO:0055085;GO:0016021;GO:0016020;GO:0005887;GO:0005886;GO:0015349	BP:thyroid hormone transport;BP:transmembrane transport;CC:integral component of membrane;CC:membrane;CC:integral component of plasma membrane;CC:plasma membrane;MF:thyroid hormone transmembrane transporter activity;	K08231	SLC16A2	map04919	Thyroid hormone signaling pathway	ENOG410Z4JM;COG0477	U:Intracellular trafficking, secretion, and vesicular transport;G:Carbohydrate transport and metabolism	XP_020936114.1	monocarboxylate transporter 8 isoform X3 [Sus scrofa]	sp|P36021|MOT8_HUMAN;	Monocarboxylate transporter 8 OS=Homo sapiens OX=9606 GN=SLC16A2 PE=1 SV=2;	PF07690.13;PF05887.8	MFS_1;Trypan_PARP	Major Facilitator Superfamily;Procyclic acidic repetitive protein
MSTRG.9487		-	0.482	-1.05254	down	GO:0006310;GO:0003964;GO:0004519;GO:0046872	BP:DNA recombination;MF:RNA-directed DNA polymerase activity;MF:endonuclease activity;MF:metal ion binding;	------	------	------	------	ENOG410Y3WU;ENOG410Y9TZ;ENOG41100D0	S:Function unknown;	VFV43912.1	Hypothetical predicted protein, partial [Lynx pardinus]	sp|P11369|LORF2_MOUSE;	LINE-1 retrotransposable element ORF2 protein OS=Mus musculus OX=10090 GN=Pol PE=1 SV=2;	PF08333.11	DUF1725	Protein of unknown function
ENSSSCG00000040328	NXNL1	nucleoredoxin like 1 [Source:NCBI gene;Acc:100626937]	0.48	-1.0599	down	GO:0045454;GO:0045494;GO:0005739;GO:0005623	BP:cell redox homeostasis;BP:photoreceptor cell maintenance;CC:mitochondrion;CC:cell;	------	------	------	------	ENOG410ZIWC	I:Lipid transport and metabolism	XP_003354188.1	nucleoredoxin-like protein 1 [Sus scrofa]	sp|Q8VC33|NXNL1_MOUSE;	Nucleoredoxin-like protein 1 OS=Mus musculus OX=10090 GN=Nxnl1 PE=2 SV=1;	PF13905.3;PF13728.3;PF00085.17;PF08534.7	Thioredoxin_8;TraF;Thioredoxin;Redoxin	Thioredoxin-like;F plasmid transfer operon protein;Thioredoxin;Redoxin
MSTRG.7450		-	0.47	-1.08876	down	------	------	------	------	------	------	------	------	ELR50540.1	hypothetical protein M91_05014, partial [Bos mutus]	sp|O00370|LORF2_HUMAN;	LINE-1 retrotransposable element ORF2 protein OS=Homo sapiens OX=9606 PE=1 SV=1;	PF03372.23;PF14529.6;PF00078.27;PF08333.11;PF17490.2	Exo_endo_phos;Exo_endo_phos_2;RVT_1;DUF1725;Tnp_22_dsRBD	Endonuclease/Exonuclease/phosphatase family;Endonuclease-reverse transcriptase;Reverse transcriptase;Protein of unknown function;L1 transposable element dsRBD-like domain
ENSSSCG00000020300	RF00026	RNA, U6 small nuclear 1204, pseudogene [Source:HGNC Symbol;Acc:HGNC:48167]	0.469	-1.09307	down	------	------	------	------	------	------	------	------	------	------	------	------	------	------	------
ENSSSCG00000038858	CFAP61	cilia and flagella associated protein 61 [Source:NCBI gene;Acc:100511790]	0.468	-1.09438	down	------	------	------	------	------	------	ENOG410XT8M	S:Function unknown	XP_020933072.1	cilia- and flagella-associated protein 61 isoform X1 [Sus scrofa]	sp|Q8NHU2|CFA61_HUMAN;	Cilia- and flagella-associated protein 61 OS=Homo sapiens OX=9606 GN=CFAP61 PE=2 SV=3;	PF16092.2	DUF4821	Domain of unknown function
ENSSSCG00000008284		retinol dehydrogenase 12-like [Source:NCBI gene;Acc:100513982]	0.466	-1.10148	down	GO:0016021;GO:0016020	CC:integral component of membrane;CC:membrane;	------	------	------	------	COG1028	S:Function unknown	XP_020943020.1	retinol dehydrogenase 12-like isoform X1 [Sus scrofa]	sp|Q8BYK4|RDH12_MOUSE;	Retinol dehydrogenase 12 OS=Mus musculus OX=10090 GN=Rdh12 PE=2 SV=1;	PF00106.22;PF13561.3;PF08659.7;PF01370.18	adh_short;adh_short_C2;KR;Epimerase	short chain dehydrogenase;Enoyl;KR domain;NAD dependent epimerase/dehydratase family
ENSSSCG00000035854	RAB11FIP3	RAB11 family interacting protein 3 [Source:NCBI gene;Acc:100519135]	0.463	-1.11024	down	GO:0016192;GO:0070164;GO:0032456;GO:0032465;GO:0032154;GO:0045171;GO:0005813;GO:0016021;GO:0016020;GO:0030496;GO:0005815;GO:0005654;GO:0043231;GO:0005768;GO:0055037;GO:0030306;GO:0017137;GO:0051959;GO:0005509;GO:0042803	BP:vesicle-mediated transport;BP:negative regulation of adiponectin secretion;BP:endocytic recycling;BP:regulation of cytokinesis;CC:cleavage furrow;CC:intercellular bridge;CC:centrosome;CC:integral component of membrane;CC:membrane;CC:midbody;CC:microtubule organizing center;CC:nucleoplasm;CC:intracellular membrane-bounded organelle;CC:endosome;CC:recycling endosome;MF:ADP-ribosylation factor bi…	K12485	RAB11FIP3_4	map04144	Endocytosis	ENOG4111K32	S:Function unknown	XP_020942580.1	rab11 family-interacting protein 3 [Sus scrofa]	sp|O75154|RFIP3_HUMAN;	Rab11 family-interacting protein 3 OS=Homo sapiens OX=9606 GN=RAB11FIP3 PE=1 SV=1;	PF09457.7;PF13499.3;PF13405.3	RBD-FIP;EF-hand_7;EF-hand_6	FIP domain;EF-hand domain pair;EF-hand domain
ENSSSCG00000024417	ERC2	ELKS/RAB6-interacting/CAST family member 2 [Source:NCBI gene;Acc:100627254]	0.458	-1.12695	down	GO:0016082;GO:0048790;GO:0048786;GO:0098831;GO:0098978;GO:0098982;GO:0045202;GO:0098882	BP:synaptic vesicle priming;BP:maintenance of presynaptic active zone structure;CC:presynaptic active zone;CC:presynaptic active zone cytoplasmic component;CC:glutamatergic synapse;CC:GABA-ergic synapse;CC:synapse;MF:structural constituent of presynaptic active zone;	K19878	ERC2, CAST	------	------	ENOG410Y4GU	S:Function unknown	XP_020926383.1	ERC protein 2 isoform X8 [Sus scrofa]	sp|O15083|ERC2_HUMAN;	ERC protein 2 OS=Homo sapiens OX=9606 GN=ERC2 PE=1 SV=3;	PF10174.6;PF04156.11;PF16808.2	Cast;IncA;PKcGMP_CC	RIM-binding protein of the cytomatrix active zone;IncA protein;Coiled-coil N-terminus of cGMP-dependent protein kinase
ENSSSCG00000034750		-	0.453	-1.14311	down	------	------	------	------	------	------	ENOG410YF6F;ENOG410YMW6	S:Function unknown;	ABR01161.1	transposase [Sus scrofa]	sp|Q9UN81|LORF1_HUMAN;	LINE-1 retrotransposable element ORF1 protein OS=Homo sapiens OX=9606 GN=L1RE1 PE=1 SV=1;	PF02994.11;PF08614.8;PF08317.8;PF07544.10;PF10779.6;PF06008.11;PF10498.6;PF10473.6;PF05266.11;PF05791.8;PF06160.9;PF04582.9;PF13166.3	Transposase_22;ATG16;Spc7;Med9;XhlA;Laminin_I;IFT57;CENP-F_leu_zip;DUF724;Bacillus_HBL;EzrA;Reo_sigmaC;AAA_13	L1 transposable element;Autophagy protein 16;Spc7 kinetochore protein;RNA polymerase II transcription mediator complex subunit 9;Haemolysin XhlA;Laminin Domain I;Intra-flagellar transport protein 57;Leucine-rich repeats of kinetochore protein Cenp-F/LEK1;Protein of unknown function;Bacillus haemolytic enterotoxin;Septation ring formation regulator, EzrA;Reovirus sigma C capsid protein;AAA domain
ENSSSCG00000040767		-	0.453	-1.14144	down	GO:0032197;GO:0010494;GO:0005783;GO:0005730;GO:0000932;GO:0005764;GO:0003727;GO:0003697;GO:0042802	BP:transposition, RNA-mediated;CC:cytoplasmic stress granule;CC:endoplasmic reticulum;CC:nucleolus;CC:cytoplasmic mRNA processing body;CC:lysosome;MF:single-stranded RNA binding;MF:single-stranded DNA binding;MF:identical protein binding;	------	------	------	------	ENOG410YF6F;ENOG410YMW6	S:Function unknown;	ABR01161.1	transposase [Sus scrofa]	sp|Q9UN81|LORF1_HUMAN;	LINE-1 retrotransposable element ORF1 protein OS=Homo sapiens OX=9606 GN=L1RE1 PE=1 SV=1;	PF02994.11;PF08614.8;PF08317.8;PF10473.6;PF07544.10;PF10498.6;PF10779.6;PF05791.8;PF06160.9;PF13166.3;PF05266.11;PF06008.11;PF04582.9	Transposase_22;ATG16;Spc7;CENP-F_leu_zip;Med9;IFT57;XhlA;Bacillus_HBL;EzrA;AAA_13;DUF724;Laminin_I;Reo_sigmaC	L1 transposable element;Autophagy protein 16;Spc7 kinetochore protein;Leucine-rich repeats of kinetochore protein Cenp-F/LEK1;RNA polymerase II transcription mediator complex subunit 9;Intra-flagellar transport protein 57;Haemolysin XhlA;Bacillus haemolytic enterotoxin;Septation ring formation regulator, EzrA;AAA domain;Protein of unknown function;Laminin Domain I;Reovirus sigma C capsid protein
ENSSSCG00000035590		-	0.451	-1.14913	down	------	------	------	------	------	------	ENOG4111MEQ;ENOG410Y9TZ;ENOG410Y3WU;ENOG410YCJ6;ENOG410XSFY	S:Function unknown;	ABR01162.1	endonuclease/reverse transcriptase [Sus scrofa]	sp|O00370|LORF2_HUMAN;	LINE-1 retrotransposable element ORF2 protein OS=Homo sapiens OX=9606 PE=1 SV=1;	PF08333.8	DUF1725	Protein of unknown function
MSTRG.12041		-	0.449	-1.15603	down	GO:0046872	MF:metal ion binding;	K12478	EEA1	map05152;map04145;map04144	Tuberculosis;Phagosome;Endocytosis	ENOG4111F3Q	S:Function unknown	XP_020946919.1	LOW QUALITY PROTEIN: early endosome antigen 1 [Sus scrofa]	------	------	------	------	------
ENSSSCG00000040906		-	0.443	-1.1753	down	------	------	------	------	------	------	ENOG410YSA6	S:Function unknown	XP_023352082.1	uncharacterized protein LOC111719095 [Sarcophilus harrisii]	sp|Q9GZU0|CF062_HUMAN;	Uncharacterized protein C6orf62 OS=Homo sapiens OX=9606 GN=C6orf62 PE=2 SV=1;	------	------	------
ENSSSCG00000023630	CPM	carboxypeptidase M [Source:NCBI gene;Acc:100628221]	0.438	-1.1914	down	GO:0016485;GO:0006508;GO:0006518;GO:0005615;GO:0004181;GO:0008270	BP:protein processing;BP:proteolysis;BP:peptide metabolic process;CC:extracellular space;MF:metallocarboxypeptidase activity;MF:zinc ion binding;	K01296	CPM	------	------	ENOG410XX0H	E:Amino acid transport and metabolism	XP_020947631.1	carboxypeptidase M [Sus scrofa]	sp|P14384|CBPM_HUMAN;	Carboxypeptidase M OS=Homo sapiens OX=9606 GN=CPM PE=1 SV=2;	PF00246.21;PF13620.3	Peptidase_M14;CarboxypepD_reg	Zinc carboxypeptidase;Carboxypeptidase regulatory-like domain
ENSSSCG00000038553	TSPO2	translocator protein 2 [Source:NCBI gene;Acc:100155551]	0.435	-1.20195	down	GO:0016021;GO:0016020;GO:0005783;GO:0015485	CC:integral component of membrane;CC:membrane;CC:endoplasmic reticulum;MF:cholesterol binding;	------	------	------	------	ENOG4111MEQ;ENOG410XSFY;ENOG410Y6H4;ENOG410Y65V;ENOG4111K5V	S:Function unknown;	ABR01162.1	endonuclease/reverse transcriptase [Sus scrofa]	sp|O00370|LORF2_HUMAN;	LINE-1 retrotransposable element ORF2 protein OS=Homo sapiens OX=9606 PE=1 SV=1;	PF03073.12	TspO_MBR	TspO/MBR family
MSTRG.10319		-	0.435	-1.19993	down	GO:0003964;GO:0004519	MF:RNA-directed DNA polymerase activity;MF:endonuclease activity;	------	------	------	------	ENOG410Y3WU;ENOG410Y65V	S:Function unknown;	ABR01162.1	endonuclease/reverse transcriptase [Sus scrofa]	sp|O00370|LORF2_HUMAN;	LINE-1 retrotransposable element ORF2 protein OS=Homo sapiens OX=9606 PE=1 SV=1;	PF08333.11;PF12488.8	DUF1725;DUF3704	Protein of unknown function;Protein of unknown function
MSTRG.16237		-	0.433	-1.20638	down	------	------	------	------	------	------	------	------	------	------	------	------	------	------	------
MSTRG.5447		-	0.433	-1.20595	down	------	------	------	------	------	------	ENOG4111AYQ	S:Function unknown	XP_013837720.1	uncharacterized protein C2orf66 homolog [Sus scrofa]	sp|Q6UXQ4|CB066_HUMAN;	Uncharacterized protein C2orf66 OS=Homo sapiens OX=9606 GN=C2orf66 PE=3 SV=1;	PF15846.5	DUF4720	Domain of unknown function
ENSSSCG00000028663		-	0.43	-1.21867	down	GO:0000381;GO:0006397;GO:0042981;GO:0016607;GO:0000166;GO:0003676;GO:0003729	BP:regulation of alternative mRNA splicing, via spliceosome;BP:mRNA processing;BP:regulation of apoptotic process;CC:nuclear speck;MF:nucleotide binding;MF:nucleic acid binding;MF:mRNA binding;	K12822	RBM25, S164	map03040	Spliceosome	ENOG410ZRGA	S:Function unknown	XP_002754129.1	PREDICTED: RNA-binding protein 25 [Callithrix jacchus]	sp|B2RY56|RBM25_MOUSE;	RNA-binding protein 25 OS=Mus musculus OX=10090 GN=Rbm25 PE=1 SV=2;	PF01480.14	PWI	PWI domain
ENSSSCG00000032435	RF01880	-	0.425	-1.23561	down	------	------	------	------	------	------	------	------	------	------	------	------	------	------	------
ENSSSCG00000040141		-	0.423	-1.24285	down	------	------	------	------	------	------	ENOG4111MEQ;ENOG410XSFY;ENOG4111K5V	S:Function unknown;	ABR01162.1	endonuclease/reverse transcriptase [Sus scrofa]	sp|O00370|LORF2_HUMAN;	LINE-1 retrotransposable element ORF2 protein OS=Homo sapiens OX=9606 PE=1 SV=1;	PF00078.24;PF08333.8	RVT_1;DUF1725	Reverse transcriptase;Protein of unknown function
ENSSSCG00000033817		-	0.419	-1.25397	down	------	------	------	------	------	------	ENOG410XSFY;ENOG4111K5V;ENOG4111MEQ	S:Function unknown;	ABR01162.1	endonuclease/reverse transcriptase [Sus scrofa]	sp|O00370|LORF2_HUMAN;	LINE-1 retrotransposable element ORF2 protein OS=Homo sapiens OX=9606 PE=1 SV=1;	PF00078.24;PF03372.20;PF14529.3	RVT_1;Exo_endo_phos;Exo_endo_phos_2	Reverse transcriptase;Endonuclease/Exonuclease/phosphatase family;Endonuclease-reverse transcriptase
ENSSSCG00000035060		-	0.415	-1.26928	down	------	------	------	------	------	------	ENOG4111MEQ;ENOG410XSFY;ENOG4111K5V	S:Function unknown;	ABR01162.1	endonuclease/reverse transcriptase [Sus scrofa]	sp|O00370|LORF2_HUMAN;	LINE-1 retrotransposable element ORF2 protein OS=Homo sapiens OX=9606 PE=1 SV=1;	PF00078.24;PF08333.8	RVT_1;DUF1725	Reverse transcriptase;Protein of unknown function
MSTRG.15576		-	0.415	-1.26898	down	------	------	------	------	------	------	------	------	XP_020954391.1	cullin-7 isoform X1 [Sus scrofa]	------	------	------	------	------
MSTRG.9652		-	0.412	-1.27811	down	GO:0003964;GO:0004519	MF:RNA-directed DNA polymerase activity;MF:endonuclease activity;	------	------	------	------	------	------	ELR57788.1	hypothetical protein M91_08672 [Bos mutus]	sp|O00370|LORF2_HUMAN;	LINE-1 retrotransposable element ORF2 protein OS=Homo sapiens OX=9606 PE=1 SV=1;	PF12488.8	DUF3704	Protein of unknown function
ENSSSCG00000036094	HRASLS	HRAS like suppressor [Source:NCBI gene;Acc:100522036]	0.41	-1.28757	down	GO:0016021;GO:0016020	CC:integral component of membrane;CC:membrane;	------	------	------	------	ENOG4111G30	S:Function unknown	XP_020925718.1	phospholipid-metabolizing enzyme A-C1 [Sus scrofa]	sp|Q9HDD0|HRSL1_HUMAN;	Phospholipid-metabolizing enzyme A-C1 OS=Homo sapiens OX=9606 GN=HRASLS PE=2 SV=1;	PF04970.10	LRAT	Lecithin retinol acyltransferase
MSTRG.15688		-	0.409	-1.28961	down	------	------	------	------	------	------	------	------	------	------	------	------	------	------	------
ENSSSCG00000016187	CATIP	ciliogenesis associated TTC17 interacting protein [Source:NCBI gene;Acc:100155612]	0.407	-1.29766	down	GO:0030041;GO:0044782;GO:0005737;GO:0015629;GO:0005634;GO:0005886	BP:actin filament polymerization;BP:cilium organization;CC:cytoplasm;CC:actin cytoskeleton;CC:nucleus;CC:plasma membrane;	------	------	------	------	ENOG410YC7Z	S:Function unknown	NP_001177149.1	ciliogenesis-associated TTC17-interacting protein [Sus scrofa]	sp|Q7Z7H3|CATIP_HUMAN;	Ciliogenesis-associated TTC17-interacting protein OS=Homo sapiens OX=9606 GN=CATIP PE=1 SV=1;	------	------	------
ENSSSCG00000015255	IGSF9B	immunoglobulin superfamily member 9B [Source:NCBI gene;Acc:100626754]	0.404	-1.30763	down	GO:0097151;GO:0099560;GO:0007156;GO:0060077;GO:0098982;GO:0016021;GO:0016020;GO:0030425;GO:0043025;GO:0019900;GO:0005515	BP:positive regulation of inhibitory postsynaptic potential;BP:synaptic membrane adhesion;BP:homophilic cell adhesion via plasma membrane adhesion molecules;CC:inhibitory synapse;CC:GABA-ergic synapse;CC:integral component of membrane;CC:membrane;CC:dendrite;CC:neuronal cell body;MF:kinase binding;MF:protein binding;	------	------	------	------	ENOG410XNZS	S:Function unknown	XP_020918826.1	protein turtle homolog B isoform X4 [Sus scrofa]	sp|E9PZ19|TUTLB_MOUSE;	Protein turtle homolog B OS=Mus musculus OX=10090 GN=Igsf9b PE=1 SV=1;	PF13927.3;PF07679.13;PF13895.3;PF00047.22;PF07686.14;PF00041.18	Ig_3;I-set;Ig_2;ig;V-set;fn3	Immunoglobulin domain;Immunoglobulin I-set domain;Immunoglobulin domain;Immunoglobulin domain;Immunoglobulin V-set domain;Fibronectin type III domain
MSTRG.15550		-	0.403	-1.31258	down	GO:0019068;GO:0015074;GO:0004523;GO:0004190;GO:0008270;GO:0003676	BP:virion assembly;BP:DNA integration;MF:RNA-DNA hybrid ribonuclease activity;MF:aspartic-type endopeptidase activity;MF:zinc ion binding;MF:nucleic acid binding;	------	------	------	------	------	------	XP_020921056.1	uncharacterized protein LOC106506534 [Sus scrofa]	sp|P03359|POL_WMSV;	Gag-Pol polyprotein OS=Woolly monkey sarcoma virus OX=11970 GN=pol PE=3 SV=2;	PF00078.27;PF17919.1;PF17917.1;PF00077.20;PF00075.24;PF02093.16;PF00098.23	RVT_1;RT_RNaseH_2;RT_RNaseH;RVP;RNase_H;Gag_p30;zf-CCHC	Reverse transcriptase;RNase H-like domain found in reverse transcriptase;RNase H-like domain found in reverse transcriptase;Retroviral aspartyl protease;RNase H;Gag P30 core shell protein;Zinc knuckle
ENSSSCG00000035734		-	0.402	-1.31524	down	GO:0032197;GO:0010494;GO:0005783;GO:0005730;GO:0000932;GO:0005764;GO:0003727;GO:0003697;GO:0042802	BP:transposition, RNA-mediated;CC:cytoplasmic stress granule;CC:endoplasmic reticulum;CC:nucleolus;CC:cytoplasmic mRNA processing body;CC:lysosome;MF:single-stranded RNA binding;MF:single-stranded DNA binding;MF:identical protein binding;	------	------	------	------	ENOG410YF6F;ENOG410YMW6	S:Function unknown;	ABR01161.1	transposase [Sus scrofa]	sp|Q9UN81|LORF1_HUMAN;	LINE-1 retrotransposable element ORF1 protein OS=Homo sapiens OX=9606 GN=L1RE1 PE=1 SV=1;	PF02994.11;PF08317.8;PF10779.6;PF08614.8;PF10498.6	Transposase_22;Spc7;XhlA;ATG16;IFT57	L1 transposable element;Spc7 kinetochore protein;Haemolysin XhlA;Autophagy protein 16;Intra-flagellar transport protein 57
ENSSSCG00000033048		-	0.4	-1.32121	down	------	------	------	------	------	------	ENOG4111MEQ;ENOG410Y9TZ;ENOG410Y3WU;ENOG410YCJ6;ENOG410XSFY;ENOG4111K5V;ENOG410Y65V	S:Function unknown;	ABR01162.1	endonuclease/reverse transcriptase [Sus scrofa]	sp|O00370|LORF2_HUMAN;	LINE-1 retrotransposable element ORF2 protein OS=Homo sapiens OX=9606 PE=1 SV=1;	PF08333.8	DUF1725	Protein of unknown function
ENSSSCG00000031466		-	0.397	-1.33433	down	------	------	------	------	------	------	ENOG4111MEQ;ENOG4111K5V;ENOG410XSFY;ENOG410Y65V;ENOG410Y6H4	S:Function unknown;	ABR01162.1	endonuclease/reverse transcriptase [Sus scrofa]	sp|O00370|LORF2_HUMAN;	LINE-1 retrotransposable element ORF2 protein OS=Homo sapiens OX=9606 PE=1 SV=1;	PF00078.24;PF08333.8	RVT_1;DUF1725	Reverse transcriptase;Protein of unknown function
ENSSSCG00000037664		-	0.392	-1.3513	down	------	------	------	------	------	------	ENOG4111MEQ;ENOG410XSFY;ENOG4111K5V;ENOG410Y65V;ENOG410Y6H4	S:Function unknown;	ABR01162.1	endonuclease/reverse transcriptase [Sus scrofa]	sp|O00370|LORF2_HUMAN;	LINE-1 retrotransposable element ORF2 protein OS=Homo sapiens OX=9606 PE=1 SV=1;	PF00078.24	RVT_1	Reverse transcriptase
ENSSSCG00000036401		uncharacterized protein FLJ45252 [Source:NCBI gene;Acc:100512341]	0.387	-1.37053	down	------	------	K08853	AAK	------	------	ENOG410Y515;ENOG41119UW	T:Signal transduction mechanisms;S:Function unknown	XP_019682899.2	AP2-associated protein kinase 1 isoform X10 [Felis catus]	sp|Q6ZSR9|YJ005_HUMAN;	Uncharacterized protein FLJ45252 OS=Homo sapiens OX=9606 PE=2 SV=2;	PF15282.3	BMP2K_C	BMP-2-inducible protein kinase C-terminus
MSTRG.3376		-	0.385	-1.37825	down	------	------	------	------	------	------	------	------	XP_021530980.1	uncharacterized protein LOC105730181 [Aotus nancymaae]	------	------	------	------	------
ENSSSCG00000013928		growth differentiation factor 1 [Source:NCBI gene;Acc:100511493]	0.382	-1.38693	down	GO:0043408;GO:0042981;GO:0048468;GO:0030509;GO:0060395;GO:0010862;GO:0010469;GO:0005576;GO:0005615;GO:0005125;GO:0008083;GO:0005160	BP:regulation of MAPK cascade;BP:regulation of apoptotic process;BP:cell development;BP:BMP signaling pathway;BP:SMAD protein signal transduction;BP:positive regulation of pathway-restricted SMAD protein phosphorylation;BP:regulation of receptor activity;CC:extracellular region;CC:extracellular space;MF:cytokine activity;MF:growth factor activity;MF:transforming growth factor beta receptor bindin…	K05495	GDF1	map04060	Cytokine-cytokine receptor interaction	ENOG410XT8Z	O:Posttranslational modification, protein turnover, chaperones	XP_013846750.2	embryonic growth/differentiation factor 1 [Sus scrofa]	sp|P27539|GDF1_HUMAN;	Embryonic growth/differentiation factor 1 OS=Homo sapiens OX=9606 GN=GDF1 PE=1 SV=2;	PF00019.17	TGF_beta	Transforming growth factor beta like domain
ENSSSCG00000034665		-	0.382	-1.38716	down	------	------	------	------	------	------	ENOG4111MEQ;ENOG410XSFY;ENOG410Y6H4;ENOG410Y65V;ENOG4111K5V	S:Function unknown;	ABR01162.1	endonuclease/reverse transcriptase [Sus scrofa]	sp|O00370|LORF2_HUMAN;	LINE-1 retrotransposable element ORF2 protein OS=Homo sapiens OX=9606 PE=1 SV=1;	PF00078.24;PF08333.8	RVT_1;DUF1725	Reverse transcriptase;Protein of unknown function
MSTRG.15606		-	0.382	-1.38996	down	------	------	------	------	------	------	------	------	ELR59055.1	hypothetical protein M91_11778 [Bos mutus]	sp|O00370|LORF2_HUMAN;	LINE-1 retrotransposable element ORF2 protein OS=Homo sapiens OX=9606 PE=1 SV=1;	PF02994.14;PF17490.2;PF08333.11;PF12488.8	Transposase_22;Tnp_22_dsRBD;DUF1725;DUF3704	L1 transposable element RBD-like domain;L1 transposable element dsRBD-like domain;Protein of unknown function;Protein of unknown function
ENSSSCG00000006808	SLC16A4	solute carrier family 16 member 4 [Source:NCBI gene;Acc:100512346]	0.378	-1.40527	down	GO:0015718;GO:0035879;GO:0055085;GO:0016021;GO:0016020;GO:0005887;GO:0015129;GO:0008028	BP:monocarboxylic acid transport;BP:plasma membrane lactate transport;BP:transmembrane transport;CC:integral component of membrane;CC:membrane;CC:integral component of plasma membrane;MF:lactate transmembrane transporter activity;MF:monocarboxylic acid transmembrane transporter activity;	K08181	SLC16A4	------	------	ENOG410ZITK	E:Amino acid transport and metabolism	XP_003125907.3	monocarboxylate transporter 5 isoform X1 [Sus scrofa]	sp|O15374|MOT5_HUMAN;	Monocarboxylate transporter 5 OS=Homo sapiens OX=9606 GN=SLC16A4 PE=2 SV=1;	PF07690.13	MFS_1	Major Facilitator Superfamily
MSTRG.12346		-	0.377	-1.4057	down	GO:0016021	CC:integral component of membrane;	------	------	------	------	------	------	XP_020954391.1	cullin-7 isoform X1 [Sus scrofa]	------	------	PF04945.13	YHS	YHS domain
ENSSSCG00000004891	SERPINB7	serpin family B member 7 [Source:NCBI gene;Acc:100152588]	0.376	-1.41052	down	GO:0010951;GO:0005615;GO:0004867	BP:negative regulation of endopeptidase activity;CC:extracellular space;MF:serine-type endopeptidase inhibitor activity;	K13964	SERPINB7	------	------	ENOG4111MEQ;ENOG410XSFY;ENOG4111K5V	S:Function unknown;	ABR01162.1	endonuclease/reverse transcriptase [Sus scrofa]	sp|O00370|LORF2_HUMAN;	LINE-1 retrotransposable element ORF2 protein OS=Homo sapiens OX=9606 PE=1 SV=1;	PF00079.17	Serpin	Serpin
ENSSSCG00000036379		-	0.376	-1.40961	down	------	------	------	------	------	------	ENOG410Y9TZ;ENOG4111MEQ;ENOG4111K5V;ENOG410XSFY;ENOG410Y65V	S:Function unknown;	XP_020936680.1	uncharacterized protein LOC100519166 [Sus scrofa]	sp|O00370|LORF2_HUMAN;	LINE-1 retrotransposable element ORF2 protein OS=Homo sapiens OX=9606 PE=1 SV=1;	------	------	------
ENSSSCG00000038434		-	0.376	-1.41101	down	------	------	------	------	------	------	ENOG4111MEQ;ENOG410Y9TZ;ENOG410Y3WU;ENOG410YCJ6;ENOG4111K5V;ENOG410Y65V;ENOG410XSFY	S:Function unknown;	ABR01162.1	endonuclease/reverse transcriptase [Sus scrofa]	sp|O00370|LORF2_HUMAN;	LINE-1 retrotransposable element ORF2 protein OS=Homo sapiens OX=9606 PE=1 SV=1;	PF12488.5	DUF3704	Protein of unknown function
ENSSSCG00000025078	ZNF358	zinc finger protein 358 [Source:NCBI gene;Acc:100511368]	0.374	-1.41785	down	GO:0003676	MF:nucleic acid binding;	------	------	------	------	COG5048	S:Function unknown	XP_005674549.3	LOW QUALITY PROTEIN: zinc finger protein 358 [Sus scrofa]	sp|Q9NW07|ZN358_HUMAN;	Zinc finger protein 358 OS=Homo sapiens OX=9606 GN=ZNF358 PE=1 SV=2;	PF13465.3;PF00096.23;PF13894.3;PF13912.3;PF05605.9;PF09723.7	zf-H2C2_2;zf-C2H2;zf-C2H2_4;zf-C2H2_6;zf-Di19;Zn-ribbon_8	Zinc-finger double domain;Zinc finger, C2H2 type;C2H2-type zinc finger;C2H2-type zinc finger;Drought induced 19 protein;Zinc ribbon domain
ENSSSCG00000007436	MMP9	matrix metallopeptidase 9 [Source:NCBI gene;Acc:654325]	0.368	-1.44161	down	GO:0090200;GO:0001501;GO:0050900;GO:0001503;GO:0043388;GO:0051549;GO:0043065;GO:0043066;GO:0045742;GO:2000697;GO:0006508;GO:1904707;GO:2001268;GO:0030335;GO:0034614;GO:0071276;GO:0035987;GO:1904645;GO:0007566;GO:0030574;GO:1900122;GO:0030198;GO:2001243;GO:2001258;GO:0001934;GO:0031012;GO:0005615;GO:0070062;GO:0004175;GO:0008270;GO:0008233;GO:0008237;GO:0046872;GO:0042802;GO:0016787;GO:0004222	BP:positive regulation of release of cytochrome c from mitochondria;BP:skeletal system development;BP:leukocyte migration;BP:ossification;BP:positive regulation of DNA binding;BP:positive regulation of keratinocyte migration;BP:positive regulation of apoptotic process;BP:negative regulation of apoptotic process;BP:positive regulation of epidermal growth factor receptor signaling pathway;BP:negati…	K01403	MMP9	map01522;map04657;map04668;map04670;map04915;map04926;map05161;map05200;map05202;map05205;map05206;map05215;map05219;map05418	Endocrine resistance;IL-17 signaling pathway;TNF signaling pathway;Leukocyte transendothelial migration;Estrogen signaling pathway;Relaxin signaling pathway;Hepatitis B;Pathways in cancer;Transcriptional misregulation in cancer;Proteoglycans in cancer;MicroRNAs in cancer;Prostate cancer;Bladder cancer;Fluid shear stress and atherosclerosis	ENOG410XQ5D	O:Posttranslational modification, protein turnover, chaperones	NP_001033093.1	matrix metalloproteinase-9 precursor [Sus scrofa]	sp|P52176|MMP9_BOVIN;	Matrix metalloproteinase-9 OS=Bos taurus OX=9913 GN=MMP9 PE=2 SV=1;	PF00413.21;PF00040.16;PF00045.16;PF01471.15;PF04886.9	Peptidase_M10;fn2;Hemopexin;PG_binding_1;PT	Matrixin;Fibronectin type II domain;Hemopexin;Putative peptidoglycan binding domain;PT repeat
ENSSSCG00000035697		-	0.358	-1.48121	down	------	------	------	------	------	------	ENOG4111MEQ;ENOG410XSFY;ENOG4111K5V	S:Function unknown;	ABR01162.1	endonuclease/reverse transcriptase [Sus scrofa]	sp|O00370|LORF2_HUMAN;	LINE-1 retrotransposable element ORF2 protein OS=Homo sapiens OX=9606 PE=1 SV=1;	PF00078.24	RVT_1	Reverse transcriptase
ENSSSCG00000039214		interleukin 1 beta [Source:NCBI gene;Acc:397122]	0.352	-1.50555	down	GO:0071222;GO:0010628;GO:0001660;GO:0019221;GO:0045766;GO:0032729;GO:0010469;GO:0043123;GO:2000556;GO:0030593;GO:2000866;GO:0046330;GO:0006954;GO:0006955;GO:0050999;GO:0051781;GO:0045944;GO:0016032;GO:0010575;GO:0032755;GO:0005737;GO:0005615;GO:0031410;GO:0005776;GO:0030141;GO:0070062;GO:0005829;GO:0005764;GO:0005576;GO:0005125;GO:0005149;GO:0005178	BP:cellular response to lipopolysaccharide;BP:positive regulation of gene expression;BP:fever generation;BP:cytokine-mediated signaling pathway;BP:positive regulation of angiogenesis;BP:positive regulation of interferon-gamma production;BP:regulation of receptor activity;BP:positive regulation of I-kappaB kinase/NF-kappaB signaling;BP:positive regulation of T-helper 1 cell cytokine production;BP:…	K04519	IL1B	map01523;map04010;map04060;map04064;map04217;map04380;map04620;map04621;map04623;map04625;map04640;map04657;map04659;map04668;map04750;map04932;map04933;map04940;map05010;map05020;map05132;map05133;map05134;map05140;map05142;map05143;map05144;map05146;map05152;map05162;map05163;map05164;map05168;map05321;map05323;map05332;map05418	Antifolate resistance;MAPK signaling pathway;Cytokine-cytokine receptor interaction;NF-kappa B signaling pathway;Necroptosis;Osteoclast differentiation;Toll-like receptor signaling pathway;NOD-like receptor signaling pathway;Cytosolic DNA-sensing pathway;C-type lectin receptor signaling pathway;Hematopoietic cell lineage;IL-17 signaling pathway;Th17 cell differentiation;TNF signaling pathway;Infl…	ENOG4111MEQ;ENOG410Y9TZ;ENOG410XU2E;ENOG410Y3WU;ENOG410YCJ6;ENOG4111K5V;ENOG410XSFY	S:Function unknown;K:Transcription;S:Function unknown;S:Function unknown;S:Function unknown;S:Function unknown	ABR01162.1	endonuclease/reverse transcriptase [Sus scrofa]	sp|P26889|IL1B_PIG;	Interleukin-1 beta OS=Sus scrofa OX=9823 GN=IL1B PE=2 SV=1;	PF00340.16;PF02394.13	IL1;IL1_propep	Interleukin-1 / 18;Interleukin-1 propeptide
ENSSSCG00000040032		-	0.347	-1.52762	down	------	------	------	------	------	------	ENOG4111MEQ;ENOG4111AHR;ENOG410XSFY;ENOG410YJRJ;ENOG4111K5V;ENOG410Y6H4	S:Function unknown;	ABR01162.1	endonuclease/reverse transcriptase [Sus scrofa]	sp|O00370|LORF2_HUMAN;	LINE-1 retrotransposable element ORF2 protein OS=Homo sapiens OX=9606 PE=1 SV=1;	------	------	------
MSTRG.15650		-	0.343	-1.54441	down	------	------	------	------	------	------	------	------	------	------	------	------	------	------	------
ENSSSCG00000005136	IFNE	interferon epsilon [Source:NCBI gene;Acc:100125969]	0.342	-1.54631	down	GO:0033141;GO:0051607;GO:0030183;GO:0043330;GO:0010469;GO:0045087;GO:0042100;GO:0006952;GO:0042742;GO:0002286;GO:0002323;GO:0006959;GO:0019221;GO:0002250;GO:0005576;GO:0005615;GO:0005126;GO:0005125;GO:0005132	BP:positive regulation of peptidyl-serine phosphorylation of STAT protein;BP:defense response to virus;BP:B cell differentiation;BP:response to exogenous dsRNA;BP:regulation of receptor activity;BP:innate immune response;BP:B cell proliferation;BP:defense response;BP:defense response to bacterium;BP:T cell activation involved in immune response;BP:natural killer cell activation involved in immune…	K05442	IFNE	map04060;map04622;map04630	Cytokine-cytokine receptor interaction;RIG-I-like receptor signaling pathway;Jak-STAT signaling pathway	ENOG4111BCG;ENOG410Z65T	S:Function unknown;	NP_001098780.1	interferon epsilon precursor [Sus scrofa]	sp|A7UHZ5|IFNE_PIG;	Interferon epsilon OS=Sus scrofa OX=9823 GN=IFNE PE=2 SV=1;	PF00143.16	Interferon	Interferon alpha/beta domain
MSTRG.15574		-	0.341	-1.55165	down	------	------	------	------	------	------	------	------	------	------	------	------	------	------	------
ENSSSCG00000032624		-	0.331	-1.59657	down	------	------	------	------	------	------	ENOG4111MEQ;ENOG410XSFY;ENOG4111K5V	S:Function unknown;	ABR01162.1	endonuclease/reverse transcriptase [Sus scrofa]	sp|O00370|LORF2_HUMAN;	LINE-1 retrotransposable element ORF2 protein OS=Homo sapiens OX=9606 PE=1 SV=1;	PF00078.24;PF08333.8	RVT_1;DUF1725	Reverse transcriptase;Protein of unknown function
MSTRG.3856		-	0.331	-1.59568	down	GO:0019068;GO:0015074;GO:0004523;GO:0004190;GO:0008270;GO:0003676	BP:virion assembly;BP:DNA integration;MF:RNA-DNA hybrid ribonuclease activity;MF:aspartic-type endopeptidase activity;MF:zinc ion binding;MF:nucleic acid binding;	------	------	------	------	------	------	CAJ76246.1	polyprotein [Sus scrofa]	sp|P03359|POL_WMSV;	Gag-Pol polyprotein OS=Woolly monkey sarcoma virus OX=11970 GN=pol PE=3 SV=2;	PF00078.27;PF09337.10;PF00077.20;PF02093.16;PF00098.23	RVT_1;zf-H2C2;RVP;Gag_p30;zf-CCHC	Reverse transcriptase;H2C2 zinc finger;Retroviral aspartyl protease;Gag P30 core shell protein;Zinc knuckle
ENSSSCG00000028561	CD28	CD28 molecule [Source:NCBI gene;Acc:100515419]	0.322	-1.63346	down	GO:0045840;GO:0048304;GO:0097190;GO:0042110;GO:0010629;GO:0010628;GO:0045589;GO:0051897;GO:0031295;GO:0050852;GO:0045086;GO:0042129;GO:0042102;GO:0002863;GO:0014068;GO:0006955;GO:0046641;GO:0045060;GO:0045066;GO:0045944;GO:0032753;GO:0032733;GO:0098636;GO:0009897;GO:0005886;GO:0016021;GO:0016020;GO:0009986;GO:0001772;GO:0005070;GO:0002020;GO:0019901	BP:positive regulation of mitotic nuclear division;BP:positive regulation of isotype switching to IgG isotypes;BP:apoptotic signaling pathway;BP:T cell activation;BP:negative regulation of gene expression;BP:positive regulation of gene expression;BP:regulation of regulatory T cell differentiation;BP:positive regulation of protein kinase B signaling;BP:T cell costimulation;BP:T cell receptor signa…	K06470	CD28	map04514;map04660;map04672;map04940;map05162;map05320;map05322;map05323;map05330;map05332;map05416	Cell adhesion molecules (CAMs);T cell receptor signaling pathway;Intestinal immune network for IgA production;Type I diabetes mellitus;Measles;Autoimmune thyroid disease;Systemic lupus erythematosus;Rheumatoid arthritis;Allograft rejection;Graft-versus-host disease;Viral myocarditis	ENOG410Z063	U:Intracellular trafficking, secretion, and vesicular transport	NP_001274339.1	T-cell-specific surface glycoprotein CD28 precursor [Sus scrofa]	sp|P42069|CD28_RABIT;	T-cell-specific surface glycoprotein CD28 OS=Oryctolagus cuniculus OX=9986 GN=CD28 PE=2 SV=1;	PF15910.2;PF07686.14	V-set_2;V-set	ICOS V-set domain;Immunoglobulin V-set domain
MSTRG.14996		-	0.32	-1.6422	down	------	------	------	------	------	------	------	------	------	------	------	------	------	------	------
MSTRG.15841		-	0.32	-1.6441	down	GO:0007030;GO:0006486;GO:0003281;GO:0060122;GO:0035735;GO:0006366;GO:0003413;GO:0005856;GO:0005794;GO:0002081;GO:0005801;GO:0005634;GO:0005929;GO:0000139;GO:0002079;GO:0002080;GO:0016607;GO:0030133;GO:0003713	BP:Golgi organization;BP:protein glycosylation;BP:ventricular septum development;BP:inner ear receptor stereocilium organization;BP:intraciliary transport involved in cilium assembly;BP:transcription from RNA polymerase II promoter;BP:chondrocyte differentiation involved in endochondral bone morphogenesis;CC:cytoskeleton;CC:Golgi apparatus;CC:outer acrosomal membrane;CC:cis-Golgi network;CC:nucle…	------	------	------	------	ENOG410XT0E	S:Function unknown	TEA38870.1	hypothetical protein DBR06_SOUSAS610248, partial [Sousa chinensis]	sp|Q15643|TRIPB_HUMAN;	Thyroid receptor-interacting protein 11 OS=Homo sapiens OX=9606 GN=TRIP11 PE=1 SV=3;	------	------	------
ENSSSCG00000037426		leukocyte immunoglobulin-like receptor subfamily A member 6 [Source:NCBI gene;Acc:100624191]	0.315	-1.66668	down	GO:0016021;GO:0016020	CC:integral component of membrane;CC:membrane;	K06512	LILR, CD85	map04380	Osteoclast differentiation	ENOG41116BR	U:Intracellular trafficking, secretion, and vesicular transport	XP_020950636.1	leukocyte immunoglobulin-like receptor subfamily A member 6 isoform X2 [Sus scrofa]	sp|O75022|LIRB3_HUMAN;	Leukocyte immunoglobulin-like receptor subfamily B member 3 OS=Homo sapiens OX=9606 GN=LILRB3 PE=1 SV=3;	PF13895.3;PF13927.3;PF00047.22	Ig_2;Ig_3;ig	Immunoglobulin domain;Immunoglobulin domain;Immunoglobulin domain
MSTRG.1648		-	0.314	-1.6695	down	GO:0006310;GO:0003964;GO:0004519;GO:0046872	BP:DNA recombination;MF:RNA-directed DNA polymerase activity;MF:endonuclease activity;MF:metal ion binding;	------	------	------	------	ENOG410Y3WU	S:Function unknown	AAL17972.1	pORF2 [Mus musculus domesticus]	sp|P11369|LORF2_MOUSE;	LINE-1 retrotransposable element ORF2 protein OS=Mus musculus OX=10090 GN=Pol PE=1 SV=2;	PF08333.11	DUF1725	Protein of unknown function
ENSSSCG00000026422	GPER1	G protein-coupled estrogen receptor 1 [Source:NCBI gene;Acc:100521003]	0.313	-1.67717	down	GO:0032024;GO:0043401;GO:0051055;GO:0050804;GO:0010629;GO:0010628;GO:0007165;GO:0032962;GO:1904753;GO:0071375;GO:0071356;GO:0050769;GO:0007189;GO:0045742;GO:0045599;GO:0071333;GO:0070474;GO:0007186;GO:1904706;GO:0071157;GO:0008284;GO:0030335;GO:1903078;GO:2000724;GO:0071392;GO:0045745;GO:0050728;GO:0043410;GO:0014068;GO:0030518;GO:0010948;GO:0098686;GO:0070374;GO:0007204;GO:0002695;GO:0051898;GO:…	BP:positive regulation of insulin secretion;BP:steroid hormone mediated signaling pathway;BP:negative regulation of lipid biosynthetic process;BP:modulation of synaptic transmission;BP:negative regulation of gene expression;BP:positive regulation of gene expression;BP:signal transduction;BP:positive regulation of inositol trisphosphate biosynthetic process;BP:negative regulation of vascular assoc…	K04246	GPER1, GPR30	map01522;map04915	Endocrine resistance;Estrogen signaling pathway	ENOG4111653	U:Intracellular trafficking, secretion, and vesicular transport	XP_003124292.1	G-protein coupled estrogen receptor 1 [Sus scrofa]	sp|F7EQ49|GPER1_MACMU;	G-protein coupled estrogen receptor 1 OS=Macaca mulatta OX=9544 GN=GPER1 PE=1 SV=1;	PF00001.18;PF10320.6;PF13853.3	7tm_1;7TM_GPCR_Srsx;7tm_4	7 transmembrane receptor;Serpentine type 7TM GPCR chemoreceptor Srsx;Olfactory receptor
ENSSSCG00000032855		-	0.312	-1.67812	down	------	------	------	------	------	------	ENOG410YF6F;ENOG410YMW6	S:Function unknown;	ABR01161.1	transposase [Sus scrofa]	sp|Q9UN81|LORF1_HUMAN;	LINE-1 retrotransposable element ORF1 protein OS=Homo sapiens OX=9606 GN=L1RE1 PE=1 SV=1;	PF02994.11;PF08614.8;PF08317.8;PF10473.6;PF07544.10;PF05791.8;PF10779.6;PF06008.11;PF06160.9;PF13166.3;PF10498.6;PF00261.17;PF04582.9	Transposase_22;ATG16;Spc7;CENP-F_leu_zip;Med9;Bacillus_HBL;XhlA;Laminin_I;EzrA;AAA_13;IFT57;Tropomyosin;Reo_sigmaC	L1 transposable element;Autophagy protein 16;Spc7 kinetochore protein;Leucine-rich repeats of kinetochore protein Cenp-F/LEK1;RNA polymerase II transcription mediator complex subunit 9;Bacillus haemolytic enterotoxin;Haemolysin XhlA;Laminin Domain I;Septation ring formation regulator, EzrA;AAA domain;Intra-flagellar transport protein 57;Tropomyosin;Reovirus sigma C capsid protein
MSTRG.15798		-	0.311	-1.68433	down	GO:0003964;GO:0004519	MF:RNA-directed DNA polymerase activity;MF:endonuclease activity;	------	------	------	------	ENOG410Y3WU	S:Function unknown	XP_020945460.1	CREB-regulated transcription coactivator 2 isoform X3 [Sus scrofa]	------	------	------	------	------
MSTRG.8863		-	0.309	-1.69518	down	------	------	------	------	------	------	COG0724	S:Function unknown	XP_020925910.1	vesicle-trafficking protein SEC22a isoform X4 [Sus scrofa]	------	------	------	------	------
MSTRG.15840		-	0.3	-1.73541	down	------	------	------	------	------	------	------	------	XP_020925549.1	lysosome-associated membrane glycoprotein 3 isoform X1 [Sus scrofa]	------	------	------	------	------
MSTRG.6188		-	0.3	-1.73496	down	GO:0003964;GO:0004519	MF:RNA-directed DNA polymerase activity;MF:endonuclease activity;	------	------	------	------	ENOG410YGF6;ENOG4112A03;ENOG4111K5V;ENOG41120A8	S:Function unknown;	ABR01162.1	endonuclease/reverse transcriptase [Sus scrofa]	sp|O00370|LORF2_HUMAN;	LINE-1 retrotransposable element ORF2 protein OS=Homo sapiens OX=9606 PE=1 SV=1;	PF17490.2;PF02994.14;PF10498.9;PF14712.6	Tnp_22_dsRBD;Transposase_22;IFT57;Snapin_Pallidin	L1 transposable element dsRBD-like domain;L1 transposable element RBD-like domain;Intra-flagellar transport protein 57;Snapin/Pallidin
ENSSSCG00000001107	SLC17A1	solute carrier family 17 member 1 [Source:NCBI gene;Acc:397621]	0.298	-1.74729	down	GO:0055085;GO:0046415;GO:0016021;GO:0016020	BP:transmembrane transport;BP:urate metabolic process;CC:integral component of membrane;CC:membrane;	K12300	SLC17A1S	------	------	ENOG410XPWC	S:Function unknown	XP_020953972.1	sodium-dependent phosphate transport protein 1 isoform X2 [Sus scrofa]	sp|Q28722|NPT1_RABIT;	Sodium-dependent phosphate transport protein 1 OS=Oryctolagus cuniculus OX=9986 GN=SLC17A1 PE=2 SV=1;	PF07690.13	MFS_1	Major Facilitator Superfamily
ENSSSCG00000037695		-	0.298	-1.74741	down	------	------	------	------	------	------	ENOG4111K5V;ENOG410XSFY;ENOG4111MEQ	S:Function unknown;	ABR01162.1	endonuclease/reverse transcriptase [Sus scrofa]	sp|O00370|LORF2_HUMAN;	LINE-1 retrotransposable element ORF2 protein OS=Homo sapiens OX=9606 PE=1 SV=1;	PF00078.24	RVT_1	Reverse transcriptase
ENSSSCG00000033619		-	0.295	-1.76147	down	GO:0032197;GO:0010494;GO:0005783;GO:0005730;GO:0000932;GO:0005764;GO:0003727;GO:0003697;GO:0042802	BP:transposition, RNA-mediated;CC:cytoplasmic stress granule;CC:endoplasmic reticulum;CC:nucleolus;CC:cytoplasmic mRNA processing body;CC:lysosome;MF:single-stranded RNA binding;MF:single-stranded DNA binding;MF:identical protein binding;	------	------	------	------	ENOG410YF6F;ENOG410YMW6	S:Function unknown;	ABR01161.1	transposase [Sus scrofa]	sp|Q9UN81|LORF1_HUMAN;	LINE-1 retrotransposable element ORF1 protein OS=Homo sapiens OX=9606 GN=L1RE1 PE=1 SV=1;	PF02994.11;PF08614.8;PF08317.8;PF10473.6;PF07544.10;PF10498.6;PF10779.6;PF05791.8;PF06160.9;PF13166.3;PF05266.11;PF06008.11;PF04582.9	Transposase_22;ATG16;Spc7;CENP-F_leu_zip;Med9;IFT57;XhlA;Bacillus_HBL;EzrA;AAA_13;DUF724;Laminin_I;Reo_sigmaC	L1 transposable element;Autophagy protein 16;Spc7 kinetochore protein;Leucine-rich repeats of kinetochore protein Cenp-F/LEK1;RNA polymerase II transcription mediator complex subunit 9;Intra-flagellar transport protein 57;Haemolysin XhlA;Bacillus haemolytic enterotoxin;Septation ring formation regulator, EzrA;AAA domain;Protein of unknown function;Laminin Domain I;Reovirus sigma C capsid protein
ENSSSCG00000039685		-	0.29	-1.78713	down	GO:0032197;GO:0010494;GO:0005783;GO:0005730;GO:0000932;GO:0005764;GO:0003727;GO:0003697;GO:0042802	BP:transposition, RNA-mediated;CC:cytoplasmic stress granule;CC:endoplasmic reticulum;CC:nucleolus;CC:cytoplasmic mRNA processing body;CC:lysosome;MF:single-stranded RNA binding;MF:single-stranded DNA binding;MF:identical protein binding;	------	------	------	------	ENOG410YF6F;ENOG410YMW6	S:Function unknown;	ABR01161.1	transposase [Sus scrofa]	sp|Q9UN81|LORF1_HUMAN;	LINE-1 retrotransposable element ORF1 protein OS=Homo sapiens OX=9606 GN=L1RE1 PE=1 SV=1;	PF02994.11;PF08614.8;PF08317.8;PF10473.6;PF07544.10;PF10498.6;PF10779.6;PF05791.8;PF06160.9;PF13166.3;PF05266.11;PF06008.11;PF04582.9	Transposase_22;ATG16;Spc7;CENP-F_leu_zip;Med9;IFT57;XhlA;Bacillus_HBL;EzrA;AAA_13;DUF724;Laminin_I;Reo_sigmaC	L1 transposable element;Autophagy protein 16;Spc7 kinetochore protein;Leucine-rich repeats of kinetochore protein Cenp-F/LEK1;RNA polymerase II transcription mediator complex subunit 9;Intra-flagellar transport protein 57;Haemolysin XhlA;Bacillus haemolytic enterotoxin;Septation ring formation regulator, EzrA;AAA domain;Protein of unknown function;Laminin Domain I;Reovirus sigma C capsid protein
MSTRG.13798		-	0.29	-1.78346	down	------	------	------	------	------	------	ENOG41113P2	S:Function unknown	VCX30942.1	unnamed protein product, partial [Gulo gulo]	------	------	------	------	------
ENSSSCG00000003463	AGMAT	agmatinase [Source:NCBI gene;Acc:100519548]	0.285	-1.80979	down	GO:0070062;GO:0016813;GO:0046872;GO:0016787	CC:extracellular exosome;MF:hydrolase activity, acting on carbon-nitroge;MF:metal ion binding;MF:hydrolase activity;	K01480	speB	map00330	Arginine and proline metabolism	COG0010	E:Amino acid transport and metabolism	XP_003127670.1	agmatinase, mitochondrial isoform X2 [Sus scrofa]	sp|Q9BSE5|SPEB_HUMAN;	Agmatinase, mitochondrial OS=Homo sapiens OX=9606 GN=AGMAT PE=1 SV=2;	PF00491.18	Arginase	Arginase family
MSTRG.15835		-	0.285	-1.8108	down	------	------	------	------	------	------	------	------	------	------	------	------	------	------	------
ENSSSCG00000001201	ZKSCAN8	zinc finger with KRAB and SCAN domains 8 [Source:HGNC Symbol;Acc:HGNC:12983]	0.28	-1.83448	down	GO:0006355;GO:0005634;GO:0005622;GO:0003700;GO:0003676;GO:0046872	BP:regulation of transcription, DNA-templated;CC:nucleus;CC:intracellular;MF:transcription factor activity, sequence-specific DNA binding;MF:nucleic acid binding;MF:metal ion binding;	K09229	ZKSCAN	------	------	COG5048	S:Function unknown	XP_014944873.1	PREDICTED: LOW QUALITY PROTEIN: zinc finger protein with KRAB and SCAN domains 8 isoform X2 [Ovis aries musimon]	sp|A2T736|ZKSC8_PANTR;	Zinc finger protein with KRAB and SCAN domains 8 OS=Pan troglodytes OX=9598 GN=ZKSCAN8 PE=3 SV=1;	PF13465.3;PF00096.23;PF02023.14;PF13894.3;PF13912.3;PF09723.7;PF01352.24;PF01363.18	zf-H2C2_2;zf-C2H2;SCAN;zf-C2H2_4;zf-C2H2_6;Zn-ribbon_8;KRAB;FYVE	Zinc-finger double domain;Zinc finger, C2H2 type;SCAN domain;C2H2-type zinc finger;C2H2-type zinc finger;Zinc ribbon domain;KRAB box;FYVE zinc finger
ENSSSCG00000035739	SLC26A1	solute carrier family 26 member 1 [Source:NCBI gene;Acc:100622808]	0.279	-1.83966	down	GO:0019532;GO:1902358;GO:1902476;GO:0055085;GO:0006821;GO:0008272;GO:0098656;GO:0016021;GO:0016020;GO:0005887;GO:0019531;GO:0015301;GO:0015297;GO:0015116;GO:0008271;GO:0015108	BP:oxalate transport;BP:sulfate transmembrane transport;BP:chloride transmembrane transport;BP:transmembrane transport;BP:chloride transport;BP:sulfate transport;BP:anion transmembrane transport;CC:integral component of membrane;CC:membrane;CC:integral component of plasma membrane;MF:oxalate transmembrane transporter activity;MF:anio;MF:antiporter activity;MF:sulfate transmembrane transporter act…	K14700	SLC26A1, SAT1	------	------	COG0659	P:Inorganic ion transport and metabolism	XP_020956504.1	sulfate anion transporter 1 [Sus scrofa]	sp|Q9H2B4|S26A1_HUMAN;	Sulfate anion transporter 1 OS=Homo sapiens OX=9606 GN=SLC26A1 PE=1 SV=2;	PF00916.17;PF01740.18	Sulfate_transp;STAS	Sulfate permease family;STAS domain
MSTRG.15311		-	0.273	-1.87256	down	GO:0006488;GO:0006355;GO:0070897;GO:0016021;GO:0017025;GO:0046872;GO:0003865;GO:0003743	BP:dolichol-linked oligosaccharide biosynthetic process;BP:regulation of transcription, DNA-templated;BP:DNA-templated transcriptional preinitiation complex assembly;CC:integral component of membrane;MF:TBP-class protein binding;MF:metal ion binding;MF:3-oxo-5-alpha-steroid 4-dehydrogenase activity;MF:translation initiation factor activity;	------	------	------	------	------	------	ABR01161.1	transposase [Sus scrofa]	sp|Q587J6|LITD1_MOUSE;	LINE-1 type transposase domain-containing protein 1 OS=Mus musculus OX=10090 GN=L1td1 PE=2 SV=1;	PF02994.14;PF08317.11;PF10779.9;PF17489.2;PF08614.11;PF00261.20;PF05791.11;PF10498.9;PF06160.12	Transposase_22;Spc7;XhlA;Tnp_22_trimer;ATG16;Tropomyosin;Bacillus_HBL;IFT57;EzrA	L1 transposable element RBD-like domain;Spc7 kinetochore protein;Haemolysin XhlA;L1 transposable element trimerization domain;Autophagy protein 16;Tropomyosin;Bacillus haemolytic enterotoxin;Intra-flagellar transport protein 57;Septation ring formation regulator, EzrA
MSTRG.1890		-	0.27	-1.89158	down	GO:0003964;GO:0004519	MF:RNA-directed DNA polymerase activity;MF:endonuclease activity;	------	------	------	------	ENOG410Y3WU;ENOG410Y9TZ	S:Function unknown;	ABR01162.1	endonuclease/reverse transcriptase [Sus scrofa]	sp|P11369|LORF2_MOUSE;	LINE-1 retrotransposable element ORF2 protein OS=Mus musculus OX=10090 GN=Pol PE=1 SV=2;	PF08333.11	DUF1725	Protein of unknown function
MSTRG.15837		-	0.267	-1.90772	down	------	------	------	------	------	------	------	------	XP_020954391.1	cullin-7 isoform X1 [Sus scrofa]	------	------	------	------	------
ENSSSCG00000013550	SLC25A23	solute carrier family 25 member 23 [Source:NCBI gene;Acc:100518769]	0.264	-1.92126	down	GO:0043457;GO:0006851;GO:0051503;GO:0051282;GO:0002082;GO:0071277;GO:0036444;GO:1900069;GO:0055085;GO:0051561;GO:0097274;GO:0016021;GO:0016020;GO:0005739;GO:0022857;GO:0005509	BP:regulation of cellular respiration;BP:mitochondrial calcium ion transport;BP:adenine nucleotide transport;BP:regulation of sequestering of calcium ion;BP:regulation of oxidative phosphorylation;BP:cellular response to calcium ion;BP:calcium ion transmembrane import into mitochondrion;BP:regulation of cellular hyperosmotic salinity response;BP:transmembrane transport;BP:positive regulation of m…	K14684	SLC25A23S	------	------	ENOG410XQ4P	S:Function unknown	XP_020934768.1	calcium-binding mitochondrial carrier protein SCaMC-3 isoform X1 [Sus scrofa]	sp|Q9BV35|SCMC3_HUMAN;	Calcium-binding mitochondrial carrier protein SCaMC-3 OS=Homo sapiens OX=9606 GN=SLC25A23 PE=1 SV=2;	PF00153.24;PF13405.3;PF00036.29;PF13499.3;PF13202.3	Mito_carr;EF-hand_6;EF-hand_1;EF-hand_7;EF-hand_5	Mitochondrial carrier protein;EF-hand domain;EF hand;EF-hand domain pair;EF hand
ENSSSCG00000003741		zinc finger protein 397 [Source:NCBI gene;Acc:102164512]	0.263	-1.92442	down	GO:0002829;GO:0002437;GO:0045629;GO:0006355;GO:0005634;GO:0003700;GO:0003676	BP:negative regulation of type 2 immune response;BP:inflammatory response to antigenic stimulus;BP:negative regulation of T-helper 2 cell differentiation;BP:regulation of transcription, DNA-templated;CC:nucleus;MF:transcription factor activity, sequence-specific DNA binding;MF:nucleic acid binding;	K09230	SCAN	------	------	COG5048	S:Function unknown	XP_005665398.1	zinc finger protein 397 isoform X1 [Sus scrofa]	sp|Q5R5U3|ZN271_PONAB;	Zinc finger protein 271 OS=Pongo abelii OX=9601 GN=ZNF271 PE=2 SV=1;	PF13465.3;PF00096.23;PF13894.3;PF13912.3;PF09723.7	zf-H2C2_2;zf-C2H2;zf-C2H2_4;zf-C2H2_6;Zn-ribbon_8	Zinc-finger double domain;Zinc finger, C2H2 type;C2H2-type zinc finger;C2H2-type zinc finger;Zinc ribbon domain
MSTRG.1428		-	0.263	-1.9258	down	------	------	------	------	------	------	------	------	------	------	------	------	------	------	------
MSTRG.15607		-	0.261	-1.93648	down	GO:0003964;GO:0004519	MF:RNA-directed DNA polymerase activity;MF:endonuclease activity;	------	------	------	------	ENOG410Y65V;ENOG4111K5V	S:Function unknown;	ABR01162.1	endonuclease/reverse transcriptase [Sus scrofa]	sp|O00370|LORF2_HUMAN;	LINE-1 retrotransposable element ORF2 protein OS=Homo sapiens OX=9606 PE=1 SV=1;	------	------	------
MSTRG.15192		-	0.26	-1.94578	down	GO:0003964;GO:0004519	MF:RNA-directed DNA polymerase activity;MF:endonuclease activity;	------	------	------	------	------	------	ABR01162.1	endonuclease/reverse transcriptase [Sus scrofa]	sp|O00370|LORF2_HUMAN;	LINE-1 retrotransposable element ORF2 protein OS=Homo sapiens OX=9606 PE=1 SV=1;	------	------	------
MSTRG.15698		-	0.26	-1.94199	down	GO:0003964;GO:0004519	MF:RNA-directed DNA polymerase activity;MF:endonuclease activity;	------	------	------	------	------	------	ABR01162.1	endonuclease/reverse transcriptase [Sus scrofa]	sp|O00370|LORF2_HUMAN;	LINE-1 retrotransposable element ORF2 protein OS=Homo sapiens OX=9606 PE=1 SV=1;	------	------	------
MSTRG.15563		-	0.258	-1.95519	down	------	------	------	------	------	------	------	------	------	------	------	------	------	------	------
MSTRG.14746		-	0.256	-1.96449	down	GO:0003964;GO:0004519	MF:RNA-directed DNA polymerase activity;MF:endonuclease activity;	------	------	------	------	------	------	ABR01162.1	endonuclease/reverse transcriptase [Sus scrofa]	sp|O00370|LORF2_HUMAN;	LINE-1 retrotransposable element ORF2 protein OS=Homo sapiens OX=9606 PE=1 SV=1;	PF12488.8	DUF3704	Protein of unknown function
ENSSSCG00000033328		-	0.243	-2.04161	down	------	------	------	------	------	------	ENOG410YF6F;ENOG410YMW6	S:Function unknown;	ABR01161.1	transposase [Sus scrofa]	sp|Q9UN81|LORF1_HUMAN;	LINE-1 retrotransposable element ORF1 protein OS=Homo sapiens OX=9606 GN=L1RE1 PE=1 SV=1;	PF02994.11;PF08317.8;PF08614.8;PF10498.6;PF04582.9;PF04156.11;PF13166.3;PF10473.6;PF10779.6;PF06160.9	Transposase_22;Spc7;ATG16;IFT57;Reo_sigmaC;IncA;AAA_13;CENP-F_leu_zip;XhlA;EzrA	L1 transposable element;Spc7 kinetochore protein;Autophagy protein 16;Intra-flagellar transport protein 57;Reovirus sigma C capsid protein;IncA protein;AAA domain;Leucine-rich repeats of kinetochore protein Cenp-F/LEK1;Haemolysin XhlA;Septation ring formation regulator, EzrA
MSTRG.2966		-	0.241	-2.05095	down	GO:0016021	CC:integral component of membrane;	------	------	------	------	------	------	ELR55211.1	hypothetical protein M91_18560, partial [Bos mutus]	sp|O00370|LORF2_HUMAN;	LINE-1 retrotransposable element ORF2 protein OS=Homo sapiens OX=9606 PE=1 SV=1;	PF12488.8	DUF3704	Protein of unknown function
MSTRG.6260		-	0.238	-2.06962	down	------	------	------	------	------	------	------	------	XP_020954391.1	cullin-7 isoform X1 [Sus scrofa]	------	------	------	------	------
MSTRG.3917		-	0.234	-2.09626	down	GO:0016021;GO:0003964;GO:0004519	CC:integral component of membrane;MF:RNA-directed DNA polymerase activity;MF:endonuclease activity;	------	------	------	------	ENOG41120A8;ENOG410Y6H4;ENOG4112A03	S:Function unknown;	ABR01162.1	endonuclease/reverse transcriptase [Sus scrofa]	sp|O00370|LORF2_HUMAN;	LINE-1 retrotransposable element ORF2 protein OS=Homo sapiens OX=9606 PE=1 SV=1;	PF03372.23;PF14529.6	Exo_endo_phos;Exo_endo_phos_2	Endonuclease/Exonuclease/phosphatase family;Endonuclease-reverse transcriptase
ENSSSCG00000039209		-	0.232	-2.10478	down	------	------	------	------	------	------	ENOG4111K5V;ENOG410XSFY;ENOG4111MEQ	S:Function unknown;	ABR01162.1	endonuclease/reverse transcriptase [Sus scrofa]	sp|P08548|LIN1_NYCCO;	LINE-1 reverse transcriptase homolog OS=Nycticebus coucang OX=9470 PE=3 SV=1;	PF00078.24	RVT_1	Reverse transcriptase
MSTRG.2208		-	0.231	-2.11285	down	GO:0016021	CC:integral component of membrane;	------	------	------	------	------	------	XP_020945460.1	CREB-regulated transcription coactivator 2 isoform X3 [Sus scrofa]	------	------	------	------	------
MSTRG.15696		-	0.228	-2.1348	down	------	------	------	------	------	------	ENOG410ZUJU	S:Function unknown	XP_014683060.1	PREDICTED: cTAGE family member 5-like [Equus asinus]	sp|Q96PC5|MIA2_HUMAN;	Melanoma inhibitory activity protein 2 OS=Homo sapiens OX=9606 GN=MIA2 PE=1 SV=4;	------	------	------
ENSSSCG00000033702	SBSN	suprabasin [Source:NCBI gene;Acc:106510510]	0.225	-2.15451	down	------	------	------	------	------	------	ENOG410ZRW8	S:Function unknown	XP_020952819.1	suprabasin isoform X1 [Sus scrofa]	sp|A6QQF6|SBSN_BOVIN;	Suprabasin OS=Bos taurus OX=9913 GN=SBSN PE=2 SV=1;	------	------	------
MSTRG.15720		-	0.224	-2.15557	down	GO:0003964;GO:0004519	MF:RNA-directed DNA polymerase activity;MF:endonuclease activity;	------	------	------	------	ENOG410Y3WU	S:Function unknown	ABR01162.1	endonuclease/reverse transcriptase [Sus scrofa]	sp|P11369|LORF2_MOUSE;	LINE-1 retrotransposable element ORF2 protein OS=Mus musculus OX=10090 GN=Pol PE=1 SV=2;	PF12488.8	DUF3704	Protein of unknown function
MSTRG.15655		-	0.217	-2.20236	down	------	------	------	------	------	------	------	------	------	------	------	------	------	------	------
ENSSSCG00000034267		-	0.216	-2.20921	down	GO:0032197;GO:0010494;GO:0005783;GO:0005730;GO:0000932;GO:0005764;GO:0003727;GO:0003697;GO:0042802	BP:transposition, RNA-mediated;CC:cytoplasmic stress granule;CC:endoplasmic reticulum;CC:nucleolus;CC:cytoplasmic mRNA processing body;CC:lysosome;MF:single-stranded RNA binding;MF:single-stranded DNA binding;MF:identical protein binding;	------	------	------	------	ENOG410YF6F;ENOG410YMW6	S:Function unknown;	ABR01161.1	transposase [Sus scrofa]	sp|Q9UN81|LORF1_HUMAN;	LINE-1 retrotransposable element ORF1 protein OS=Homo sapiens OX=9606 GN=L1RE1 PE=1 SV=1;	PF02994.11;PF08614.8;PF08317.8;PF10473.6;PF07544.10;PF05791.8;PF10779.6;PF06008.11;PF06160.9;PF13166.3;PF10498.6;PF00261.17;PF04582.9	Transposase_22;ATG16;Spc7;CENP-F_leu_zip;Med9;Bacillus_HBL;XhlA;Laminin_I;EzrA;AAA_13;IFT57;Tropomyosin;Reo_sigmaC	L1 transposable element;Autophagy protein 16;Spc7 kinetochore protein;Leucine-rich repeats of kinetochore protein Cenp-F/LEK1;RNA polymerase II transcription mediator complex subunit 9;Bacillus haemolytic enterotoxin;Haemolysin XhlA;Laminin Domain I;Septation ring formation regulator, EzrA;AAA domain;Intra-flagellar transport protein 57;Tropomyosin;Reovirus sigma C capsid protein
MSTRG.15647		-	0.211	-2.24264	down	GO:0003964;GO:0004519	MF:RNA-directed DNA polymerase activity;MF:endonuclease activity;	------	------	------	------	------	------	ELR47876.1	hypothetical protein M91_20604 [Bos mutus]	sp|O00370|LORF2_HUMAN;	LINE-1 retrotransposable element ORF2 protein OS=Homo sapiens OX=9606 PE=1 SV=1;	------	------	------
ENSSSCG00000034659		-	0.21	-2.2543	down	------	------	------	------	------	------	ENOG410Y9TZ;ENOG4111MEQ;ENOG410Y3WU;ENOG410YCJ6;ENOG4111Y55	S:Function unknown;	ABR01162.1	endonuclease/reverse transcriptase [Sus scrofa]	sp|O00370|LORF2_HUMAN;	LINE-1 retrotransposable element ORF2 protein OS=Homo sapiens OX=9606 PE=1 SV=1;	PF08333.8	DUF1725	Protein of unknown function
ENSSSCG00000038993	HOXC4	homeobox C4 [Source:NCBI gene;Acc:100154759]	0.21	-2.24953	down	GO:0048562;GO:0009952;GO:0001501;GO:0006355;GO:0051216;GO:0045944;GO:0007275;GO:0005634;GO:0043565;GO:0003700;GO:0001228;GO:0003677;GO:0071837;GO:0000980	BP:embryonic organ morphogenesis;BP:anterior/posterior pattern specification;BP:skeletal system development;BP:regulation of transcription, DNA-templated;BP:cartilage development;BP:positive regulation of transcription from RNA polymerase II promoter;BP:multicellular organism development;CC:nucleus;MF:sequence-specific DNA binding;MF:transcription factor activity, sequence-specific DNA binding;MF…	K09304	HOX_4	------	------	ENOG410ZTBY	K:Transcription	XP_023499479.1	homeobox protein Hox-C4 isoform X1 [Equus caballus]	sp|Q08624|HXC4_MOUSE;	Homeobox protein Hox-C4 OS=Mus musculus OX=10090 GN=Hoxc4 PE=2 SV=1;	PF00046.26	Homeobox	Homeobox domain
MSTRG.15697		-	0.21	-2.24937	down	GO:0003964	MF:RNA-directed DNA polymerase activity;	------	------	------	------	ENOG41120A8;ENOG410YGF6;ENOG410Y6H4	S:Function unknown;	ELR60459.1	hypothetical protein M91_06316 [Bos mutus]	sp|O00370|LORF2_HUMAN;	LINE-1 retrotransposable element ORF2 protein OS=Homo sapiens OX=9606 PE=1 SV=1;	PF03372.23	Exo_endo_phos	Endonuclease/Exonuclease/phosphatase family
MSTRG.10318		-	0.201	-2.31611	down	------	------	------	------	------	------	------	------	------	------	------	------	------	------	------
MSTRG.11281		-	0.199	-2.33172	down	------	------	------	------	------	------	------	------	XP_020922110.1	uncharacterized protein LOC110255939 isoform X2 [Sus scrofa]	------	------	------	------	------
ENSSSCG00000029092	LRRD1	leucine rich repeats and death domain containing 1 [Source:NCBI gene;Acc:102167908]	0.197	-2.34453	down	GO:0007165;GO:0005737;GO:0005515	BP:signal transduction;CC:cytoplasm;MF:protein binding;	------	------	------	------	COG4886	Q:Secondary metabolites biosynthesis, transport and catabolism	XP_020958037.1	leucine-rich repeat and death domain-containing protein 1 [Sus scrofa]	sp|A4D1F6|LRRD1_HUMAN;	Leucine-rich repeat and death domain-containing protein 1 OS=Homo sapiens OX=9606 GN=LRRD1 PE=2 SV=2;	PF13855.3;PF12799.4;PF00531.19	LRR_8;LRR_4;Death	Leucine rich repeat;Leucine Rich repeats;Death domain
ENSSSCG00000015287	TMCC2	transmembrane and coiled-coil domain family 2 [Source:NCBI gene;Acc:100627220]	0.195	-2.35876	down	GO:0042982;GO:0016021;GO:0016020;GO:0005783	BP:amyloid precursor protein metabolic process;CC:integral component of membrane;CC:membrane;CC:endoplasmic reticulum;	------	------	------	------	ENOG410Y9KV	S:Function unknown	XP_020918935.1	transmembrane and coiled-coil domains protein 2 isoform X1 [Sus scrofa]	sp|O75069|TMCC2_HUMAN;	Transmembrane and coiled-coil domains protein 2 OS=Homo sapiens OX=9606 GN=TMCC2 PE=1 SV=3;	PF10267.6	Tmemb_cc2	Predicted transmembrane and coiled-coil 2 protein
MSTRG.15797		-	0.195	-2.3589	down	------	------	------	------	------	------	------	------	------	------	------	------	------	------	------
MSTRG.15813		-	0.191	-2.38865	down	GO:0016021	CC:integral component of membrane;	------	------	------	------	------	------	XP_020954391.1	cullin-7 isoform X1 [Sus scrofa]	------	------	------	------	------
MSTRG.16463		-	0.184	-2.44354	down	------	------	------	------	------	------	------	------	XP_020954391.1	cullin-7 isoform X1 [Sus scrofa]	------	------	------	------	------
ENSSSCG00000008073	OMD	osteomodulin [Source:NCBI gene;Acc:100511925]	0.182	-2.46152	down	GO:0007155;GO:0062023;GO:0007409;GO:0030500;GO:0070062;GO:0031012;GO:0005578;GO:0005615;GO:0005515	BP:cell adhesion;BP:old GO;BP:axonogenesis;BP:regulation of bone mineralization;CC:extracellular exosome;CC:extracellular matrix;CC:proteinaceous extracellular matrix;CC:extracellular space;MF:protein binding;	K08124	OMD	------	------	COG4886	S:Function unknown	XP_003124829.1	osteomodulin [Sus scrofa]	sp|O77742|OMD_BOVIN;	Osteomodulin OS=Bos taurus OX=9913 GN=OMD PE=1 SV=1;	PF13855.3;PF12799.4;PF01462.15;PF13306.3;PF14580.3	LRR_8;LRR_4;LRRNT;LRR_5;LRR_9	Leucine rich repeat;Leucine Rich repeats;Leucine rich repeat N-terminal domain;Leucine rich repeats;Leucine-rich repeat
MSTRG.16115		-	0.179	-2.48182	down	GO:0003964;GO:0004519;GO:0046872	MF:RNA-directed DNA polymerase activity;MF:endonuclease activity;MF:metal ion binding;	------	------	------	------	ENOG410Y65V	S:Function unknown	XP_020954391.1	cullin-7 isoform X1 [Sus scrofa]	sp|P08548|LIN1_NYCCO;	LINE-1 reverse transcriptase homolog OS=Nycticebus coucang OX=9470 PE=4 SV=1;	------	------	------
MSTRG.9860		-	0.179	-2.48055	down	------	------	------	------	------	------	------	------	XP_020954391.1	cullin-7 isoform X1 [Sus scrofa]	------	------	------	------	------
MSTRG.15260		-	0.173	-2.52868	down	------	------	------	------	------	------	------	------	XP_020954391.1	cullin-7 isoform X1 [Sus scrofa]	------	------	------	------	------
ENSSSCG00000005625	ENG	endoglin [Source:NCBI gene;Acc:397096]	0.17	-2.55249	down	GO:0031953;GO:0010629;GO:0045766;GO:0003273;GO:0001525;GO:0051897;GO:0003222;GO:0010862;GO:0003203;GO:0001569;GO:0003209;GO:0003208;GO:0001947;GO:0055009;GO:1905222;GO:0003198;GO:0030336;GO:0048844;GO:0007507;GO:0048745;GO:0017015;GO:0048845;GO:0097084;GO:1905065;GO:1905007;GO:0022009;GO:0030513;GO:0001570;GO:0001300;GO:0003148;GO:0006355;GO:0045944;GO:0035912;GO:0001934;GO:0009897;GO:0016020;GO:…	BP:negative regulation of protein autophosphorylation;BP:negative regulation of gene expression;BP:positive regulation of angiogenesis;BP:cell migration involved in endocardial cushion formation;BP:angiogenesis;BP:positive regulation of protein kinase B signaling;BP:ventricular trabecula myocardium morphogenesis;BP:positive regulation of pathway-restricted SMAD protein phosphorylation;BP:endocard…	K06526	ENG, CD105	------	------	ENOG410YK9H	U:Intracellular trafficking, secretion, and vesicular transport	NP_999196.1	endoglin precursor [Sus scrofa]	sp|P37176|EGLN_PIG;	Endoglin OS=Sus scrofa OX=9823 GN=ENG PE=1 SV=1;	PF00100.20	Zona_pellucida	Zona pellucida-like domain
ENSSSCG00000027970		proline rich transmembrane protein 2 [Source:NCBI gene;Acc:100623439]	0.17	-2.55726	down	GO:0099502;GO:0031629;GO:0035544;GO:1905513;GO:0008021;GO:0031982;GO:0042734;GO:0016021;GO:0016020;GO:0098793;GO:0099056;GO:0005886;GO:0098978;GO:0043679;GO:0017075	BP:calcium-dependent activation of synaptic vesicle fusion;BP:synaptic vesicle fusion to presynaptic active zone membrane;BP:negative regulation of SNARE complex assembly;BP:negative regulation of short-term synaptic potentiation;CC:synaptic vesicle;CC:vesicle;CC:presynaptic membrane;CC:integral component of membrane;CC:membrane;CC:presynapse;CC:integral component of presynaptic membrane;CC:plasm…	------	------	------	------	ENOG410YRJ7	U:Intracellular trafficking, secretion, and vesicular transport	XP_010386052.1	PREDICTED: proline-rich transmembrane protein 2 isoform X2 [Rhinopithecus roxellana]	sp|D3ZFB6|PRRT2_RAT;	Proline-rich transmembrane protein 2 OS=Rattus norvegicus OX=10116 GN=Prrt2 PE=1 SV=1;	PF04505.9	CD225	Interferon-induced transmembrane protein
MSTRG.15812		-	0.17	-2.55565	down	GO:0003964;GO:0004519	MF:RNA-directed DNA polymerase activity;MF:endonuclease activity;	------	------	------	------	ENOG410Y3WU;ENOG41100D0	S:Function unknown;	TKS52726.1	hypothetical protein Cadr_00000750 [Camelus dromedarius]	sp|P11369|LORF2_MOUSE;	LINE-1 retrotransposable element ORF2 protein OS=Mus musculus OX=10090 GN=Pol PE=1 SV=2;	PF08333.11	DUF1725	Protein of unknown function
MSTRG.15701		-	0.163	-2.61316	down	GO:0006310;GO:0003964;GO:0004519;GO:0046872	BP:DNA recombination;MF:RNA-directed DNA polymerase activity;MF:endonuclease activity;MF:metal ion binding;	------	------	------	------	ENOG410Y3WU	S:Function unknown	TKS35393.1	hypothetical protein Cadr_00014156 [Camelus dromedarius]	sp|P11369|LORF2_MOUSE;	LINE-1 retrotransposable element ORF2 protein OS=Mus musculus OX=10090 GN=Pol PE=1 SV=2;	PF08333.11	DUF1725	Protein of unknown function
MSTRG.9626		-	0.157	-2.66663	down	GO:0003676	MF:nucleic acid binding;	K09228	KRAB	------	------	------	------	XP_020954391.1	cullin-7 isoform X1 [Sus scrofa]	------	------	------	------	------
MSTRG.6262		-	0.155	-2.68696	down	------	------	------	------	------	------	------	------	------	------	------	------	------	------	------
ENSSSCG00000020910	STYXL1	serine/threonine/tyrosine interacting like 1 [Source:NCBI gene;Acc:100622078]	0.151	-2.72613	down	GO:0032515;GO:0016311;GO:0006470;GO:0010976;GO:0062030;GO:2001244;GO:2001242;GO:0005739;GO:0008138;GO:0019903;GO:0004864;GO:0001691	BP:negative regulation of phosphoprotein phosphatase activity;BP:dephosphorylation;BP:protein dephosphorylation;BP:positive regulation of neuron projection development;BP:old GO;BP:positive regulation of intrinsic apoptotic signaling pathway;BP:regulation of intrinsic apoptotic signaling pathway;CC:mitochondrion;MF:protein tyrosine/serine/threonine phosphatase activity;MF:protein phosphatase bind…	K18047	STYXL1, DUSP24, MKSTYX	------	------	COG2453	S:Function unknown	XP_020941955.1	serine/threonine/tyrosine-interacting-like protein 1 isoform X1 [Sus scrofa]	sp|Q9Y6J8|STYL1_HUMAN;	Serine/threonine/tyrosine-interacting-like protein 1 OS=Homo sapiens OX=9606 GN=STYXL1 PE=2 SV=1;	PF00782.17;PF00581.17	DSPc;Rhodanese	Dual specificity phosphatase, catalytic domain;Rhodanese-like domain
MSTRG.9737		-	0.151	-2.73094	down	------	------	------	------	------	------	------	------	------	------	------	------	------	------	------
ENSSSCG00000032048	SCRG1	stimulator of chondrogenesis 1 [Source:NCBI gene;Acc:106508718]	0.15	-2.73735	down	GO:0097168;GO:0005737;GO:0005794;GO:0044306	BP:mesenchymal stem cell proliferation;CC:cytoplasm;CC:Golgi apparatus;CC:neuron projection terminus;	------	------	------	------	ENOG410Y9TZ;ENOG4111MEQ;ENOG410Y3WU;ENOG410YCJ6;ENOG4111Y55;ENOG410XSFY;ENOG410Y65V	S:Function unknown;	ABR01162.1	endonuclease/reverse transcriptase [Sus scrofa]	sp|P11369|LORF2_MOUSE;	LINE-1 retrotransposable element ORF2 protein OS=Mus musculus OX=10090 GN=Pol PE=1 SV=2;	PF15224.3	SCRG1	Scrapie-responsive protein 1
MSTRG.15704		-	0.14	-2.83501	down	------	------	------	------	------	------	------	------	------	------	------	------	------	------	------
MSTRG.12881		-	0.138	-2.85488	down	------	------	------	------	------	------	------	------	------	------	------	------	------	------	------
MSTRG.16111		-	0.132	-2.92038	down	------	------	------	------	------	------	------	------	------	------	------	------	------	------	------
ENSSSCG00000025190	COQ10A	coenzyme Q10A [Source:NCBI gene;Acc:100152699]	0.13	-2.94479	down	------	------	K18588	COQ10	------	------	COG2867	S:Function unknown	XP_003126315.2	coenzyme Q-binding protein COQ10 homolog A, mitochondrial isoform X1 [Sus scrofa]	sp|Q96MF6|CQ10A_HUMAN;	Coenzyme Q-binding protein COQ10 homolog A, mitochondrial OS=Homo sapiens OX=9606 GN=COQ10A PE=2 SV=2;	PF03364.17	Polyketide_cyc	Polyketide cyclase / dehydrase and lipid transport
MSTRG.16113		-	0.124	-3.01632	down	GO:0016021	CC:integral component of membrane;	------	------	------	------	------	------	XP_020954391.1	cullin-7 isoform X1 [Sus scrofa]	------	------	------	------	------
MSTRG.15579		-	0.12	-3.06081	down	GO:0003964;GO:0004519	MF:RNA-directed DNA polymerase activity;MF:endonuclease activity;	------	------	------	------	ENOG410Y3WU;ENOG41100D0	S:Function unknown;	ELK15812.1	Retrovirus-related Pol polyprotein LINE-1 [Pteropus alecto]	sp|P11369|LORF2_MOUSE;	LINE-1 retrotransposable element ORF2 protein OS=Mus musculus OX=10090 GN=Pol PE=1 SV=2;	------	------	------
ENSSSCG00000035058	PID1	phosphotyrosine interaction domain containing 1 [Source:NCBI gene;Acc:100302508]	0.119	-3.07656	down	GO:0042127;GO:2001171;GO:2001170;GO:0010628;GO:0046325;GO:0045444;GO:0090005;GO:0044320;GO:0071356;GO:0071354;GO:0006112;GO:0045944;GO:0070346;GO:0071398;GO:2000379;GO:1903077;GO:2000377;GO:0046627;GO:2000045;GO:0070584;GO:0010635;GO:0051881;GO:0071345;GO:0090298;GO:2001274;GO:0001933;GO:0005737;GO:0005654;GO:0005515	BP:regulation of cell proliferation;BP:positive regulation of ATP biosynthetic process;BP:negative regulation of ATP biosynthetic process;BP:positive regulation of gene expression;BP:negative regulation of glucose import;BP:fat cell differentiation;BP:negative regulation of establishment of protein localization to plasma membrane;BP:cellular response to leptin stimulus;BP:cellular response to tum…	------	------	------	------	ENOG410YZ8H	S:Function unknown	XP_013375442.1	PREDICTED: PTB-containing, cubilin and LRP1-interacting protein [Chinchilla lanigera]	sp|Q3UBG2|PCLI1_MOUSE;	PTB-containing, cubilin and LRP1-interacting protein OS=Mus musculus OX=10090 GN=Pid1 PE=1 SV=2;	PF14719.3;PF00640.20	PID_2;PID	Phosphotyrosine interaction domain;Phosphotyrosine interaction domain
ENSSSCG00000019863	RF00026	RNA, U6 small nuclear 249, pseudogene [Source:HGNC Symbol;Acc:HGNC:47212]	0.113	-3.15085	down	------	------	------	------	------	------	------	------	------	------	------	------	------	------	------
ENSSSCG00000006666	SV2A	synaptic vesicle glycoprotein 2A [Source:NCBI gene;Acc:100156610]	0.111	-3.17447	down	GO:0006874;GO:0007268;GO:0001504;GO:0006836;GO:0055085;GO:0008021;GO:0016020;GO:0030672;GO:0005911;GO:0016021;GO:0048786;GO:0031594;GO:0043005;GO:0043195;GO:0005783;GO:0019901;GO:0005215;GO:0022857;GO:0004872	BP:cellular calcium ion homeostasis;BP:chemical synaptic transmission;BP:neurotransmitter uptake;BP:neurotransmitter transport;BP:transmembrane transport;CC:synaptic vesicle;CC:membrane;CC:synaptic vesicle membrane;CC:cell-cell junction;CC:integral component of membrane;CC:presynaptic active zone;CC:neuromuscular junction;CC:neuron projection;CC:terminal bouton;CC:endoplasmic reticulum;MF:protein…	K06258	SV2	map04512	ECM-receptor interaction	ENOG410YQME;COG0477	A:RNA processing and modification;	XP_001926797.1	synaptic vesicle glycoprotein 2A [Sus scrofa]	sp|Q29397|SV2A_BOVIN;	Synaptic vesicle glycoprotein 2A OS=Bos taurus OX=9913 GN=SV2A PE=2 SV=1;	PF00083.21;PF07690.13;PF13599.3;PF13347.3	Sugar_tr;MFS_1;Pentapeptide_4;MFS_2	Sugar;Major Facilitator Superfamily;Pentapeptide repeats;MFS/sugar transport protein
ENSSSCG00000032309		-	0.108	-3.21405	down	------	------	K08819	CDK12_13	------	------	------	------	XP_011828046.1	PREDICTED: uncharacterized protein LOC105533992 [Mandrillus leucophaeus]	------	------	------	------	------
ENSSSCG00000025209		-	0.103	-3.27793	down	GO:0005515	MF:protein binding;	------	------	------	------	ENOG4111J99	S:Function unknown	XP_006055052.1	PREDICTED: uncharacterized protein KIAA1328 homolog [Bubalus bubalis]	sp|Q86T90|K1328_HUMAN;	Protein hinderin OS=Homo sapiens OX=9606 GN=KIAA1328 PE=1 SV=2;	PF15369.3	KIAA1328	Uncharacterised protein KIAA1328
MSTRG.15642		-	0.086	-3.53237	down	GO:0003964;GO:0004519	MF:RNA-directed DNA polymerase activity;MF:endonuclease activity;	------	------	------	------	------	------	ABR01162.1	endonuclease/reverse transcriptase [Sus scrofa]	sp|P08548|LIN1_NYCCO;	LINE-1 reverse transcriptase homolog OS=Nycticebus coucang OX=9470 PE=4 SV=1;	------	------	------
ENSSSCG00000005962	GSDMC	gasdermin-C [Source:NCBI gene;Acc:100151870]	0.082	-3.6084	down	GO:0044424;GO:0005737;GO:0005739;GO:0005815	CC:intracellular part;CC:cytoplasm;CC:mitochondrion;CC:microtubule organizing center;	------	------	------	------	ENOG4111AD5	O:Posttranslational modification, protein turnover, chaperones	XP_020944582.1	gasdermin-C isoform X2 [Sus scrofa]	sp|P85967|GSDMC_RAT;	Gasdermin-C OS=Rattus norvegicus OX=10116 GN=Gsdmc PE=3 SV=1;	PF04598.9	Gasdermin	Gasdermin family
MSTRG.16453		-	0.082	-3.61482	down	------	------	------	------	------	------	------	------	ELR48937.1	hypothetical protein M91_02115 [Bos mutus]	sp|P08548|LIN1_NYCCO;	LINE-1 reverse transcriptase homolog OS=Nycticebus coucang OX=9470 PE=4 SV=1;	PF14529.6	Exo_endo_phos_2	Endonuclease-reverse transcriptase
MSTRG.8927		-	0.082	-3.61645	down	------	------	------	------	------	------	------	------	------	------	------	------	------	------	------
ENSSSCG00000032612	MILR1	mast cell immunoglobulin like receptor 1 [Source:NCBI gene;Acc:110255988]	0.079	-3.65436	down	GO:0043303;GO:0033004;GO:0016020;GO:0016021;GO:0042629	BP:mast cell degranulation;BP:negative regulation of mast cell activation;CC:membrane;CC:integral component of membrane;CC:mast cell granule;	------	------	------	------	ENOG4111EH4	U:Intracellular trafficking, secretion, and vesicular transport	XP_020922423.1	allergin-1 [Sus scrofa]	sp|Q7Z6M3|MILR1_HUMAN;	Allergin-1 OS=Homo sapiens OX=9606 GN=MILR1 PE=1 SV=2;	PF13927.3;PF13895.3;PF00047.22	Ig_3;Ig_2;ig	Immunoglobulin domain;Immunoglobulin domain;Immunoglobulin domain
MSTRG.14000		-	0.078	-3.67962	down	------	------	------	------	------	------	------	------	XP_020954391.1	cullin-7 isoform X1 [Sus scrofa]	------	------	------	------	------
MSTRG.15809		-	0.075	-3.73675	down	------	------	------	------	------	------	------	------	------	------	------	------	------	------	------
MSTRG.15811		-	0.071	-3.80592	down	------	------	------	------	------	------	------	------	------	------	------	------	------	------	------
ENSSSCG00000035722		-	0.062	-4.00473	down	------	------	------	------	------	------	ENOG410YF6F;ENOG410YMW6	S:Function unknown;	XP_020935846.1	LINE-1 type transposase domain-containing protein 1 [Sus scrofa]	sp|Q9UN81|LORF1_HUMAN;	LINE-1 retrotransposable element ORF1 protein OS=Homo sapiens OX=9606 GN=L1RE1 PE=1 SV=1;	PF02994.11;PF08317.8;PF08614.8;PF10779.6;PF04156.11;PF00261.17;PF05791.8;PF08702.7;PF10473.6;PF06008.11;PF05266.11;PF13166.3;PF09311.8	Transposase_22;Spc7;ATG16;XhlA;IncA;Tropomyosin;Bacillus_HBL;Fib_alpha;CENP-F_leu_zip;Laminin_I;DUF724;AAA_13;Rab5-bind	L1 transposable element;Spc7 kinetochore protein;Autophagy protein 16;Haemolysin XhlA;IncA protein;Tropomyosin;Bacillus haemolytic enterotoxin;Fibrinogen alpha/beta chain family;Leucine-rich repeats of kinetochore protein Cenp-F/LEK1;Laminin Domain I;Protein of unknown function;AAA domain;Rabaptin-like protein
ENSSSCG00000013010	NAALADL1	N-acetylated alpha-linked acidic dipeptidase like 1 [Source:NCBI gene;Acc:100515250]	0.061	-4.04131	down	GO:0016021	CC:integral component of membrane;	K01301	NAALAD	------	------	COG2234	D:Cell cycle control, cell division, chromosome partitioning	XP_003122594.1	N-acetylated-alpha-linked acidic dipeptidase-like protein [Sus scrofa]	sp|Q9UQQ1|NALDL_HUMAN;	N-acetylated-alpha-linked acidic dipeptidase-like protein OS=Homo sapiens OX=9606 GN=NAALADL1 PE=1 SV=2;	PF04253.12;PF04389.14;PF02225.19	TFR_dimer;Peptidase_M28;PA	Transferrin receptor-like dimerisation domain;Peptidase family M28;PA domain
MSTRG.15629		-	0.055	-4.18208	down	------	------	------	------	------	------	------	------	------	------	------	------	------	------	------
MSTRG.15925		-	0.05	-4.30985	down	GO:0016787;GO:0008270	MF:hydrolase activity;MF:zinc ion binding;	------	------	------	------	------	------	ACX54186.1	A3Z2_1 [Sus scrofa]	------	------	------	------	------
ENSSSCG00000022679	COCH	cochlin [Source:NCBI gene;Acc:100624179]	0.045	-4.48428	down	GO:0045089;GO:0007605;GO:0003429;GO:0008360;GO:0042742;GO:0070062;GO:0031012;GO:0005578;GO:0062023;GO:0005615;GO:0005518	BP:positive regulation of innate immune response;BP:sensory perception of sound;BP:growth plate cartilage chondrocyte morphogenesis;BP:regulation of cell shape;BP:defense response to bacterium;CC:extracellular exosome;CC:extracellular matrix;CC:proteinaceous extracellular matrix;CC:old GO;CC:extracellular space;MF:collagen binding;	------	------	------	------	ENOG410XRIU	A:RNA processing and modification	XP_019283599.1	PREDICTED: cochlin isoform X1 [Panthera pardus]	sp|O43405|COCH_HUMAN;	Cochlin OS=Homo sapiens OX=9606 GN=COCH PE=1 SV=1;	PF00092.25;PF13519.3;PF03815.16	VWA;VWA_2;LCCL	von Willebrand factor type A domain;von Willebrand factor type A domain;LCCL domain
MSTRG.16467		-	0.045	-4.48944	down	------	------	------	------	------	------	------	------	XP_020954391.1	cullin-7 isoform X1 [Sus scrofa]	------	------	------	------	------
ENSSSCG00000031311		pancreatic alpha-amylase-like [Source:NCBI gene;Acc:110258046]	0.04	-4.64933	down	GO:0005975;GO:0016052;GO:0008152;GO:0103025;GO:0005615;GO:0043169;GO:0016787;GO:0016798;GO:0031404;GO:0003824;GO:0004556;GO:0005509	BP:carbohydrate metabolic process;BP:carbohydrate catabolic process;BP:metabolic process;BP:old GO;CC:extracellular space;MF:cation binding;MF:hydrolase activity;MF:hydrolase activity, acting on glycosyl bonds;MF:chloride ion binding;MF:catalytic activity;MF:alpha-amylase activity;MF:calcium ion binding;	K01176	AMY, amyA, malS	map04973;map00500	Carbohydrate digestion and absorption;Starch and sucrose metabolism	COG0366	G:Carbohydrate transport and metabolism	XP_020936678.1	pancreatic alpha-amylase-like isoform X2 [Sus scrofa]	sp|P00690|AMYP_PIG;	Pancreatic alpha-amylase OS=Sus scrofa OX=9823 GN=AMY2 PE=1 SV=3;	PF02806.15;PF00128.21	Alpha-amylase_C;Alpha-amylase	Alpha amylase, C-terminal all-beta domain;Alpha amylase, catalytic domain
MSTRG.14741		-	0.04	-4.63209	down	------	------	------	------	------	------	------	------	------	------	------	------	------	------	------
ENSSSCG00000027967	IGSF6	immunoglobulin superfamily member 6 [Source:NCBI gene;Acc:100627993]	0.038	-4.71414	down	GO:0016021;GO:0016020	CC:integral component of membrane;CC:membrane;	------	------	------	------	ENOG410Z30T	U:Intracellular trafficking, secretion, and vesicular transport	NP_001230316.1	immunoglobulin superfamily member 6 [Sus scrofa]	sp|O95976|IGSF6_HUMAN;	Immunoglobulin superfamily member 6 OS=Homo sapiens OX=9606 GN=IGSF6 PE=2 SV=2;	PF07686.14	V-set	Immunoglobulin V-set domain
MSTRG.16286		-	0.036	-4.80219	down	------	------	------	------	------	------	------	------	XP_019661330.1	PREDICTED: uncharacterized protein LOC109490538 [Ailuropoda melanoleuca]	------	------	------	------	------
MSTRG.8636		-	0.034	-4.88265	down	------	------	------	------	------	------	------	------	------	------	------	------	------	------	------
ENSSSCG00000017696	C17orf78	chromosome 12 C17orf78 homolog [Source:NCBI gene;Acc:100623319]	0.031	-5.00328	down	GO:0016021;GO:0016020	CC:integral component of membrane;CC:membrane;	------	------	------	------	ENOG410YYJW	S:Function unknown	XP_020922999.1	uncharacterized protein C17orf78 homolog isoform X2 [Sus scrofa]	sp|A6H7F9|CQ078_BOVIN;	Uncharacterized protein C17orf78 homolog OS=Bos taurus OX=9913 PE=2 SV=1;	PF15829.2	DUF4711	Domain of unknown function
MSTRG.35		-	0.031	-5.00028	down	------	------	------	------	------	------	------	------	XP_013847898.1	uncharacterized protein LOC102157641 [Sus scrofa]	------	------	------	------	------
ENSSSCG00000023010	TMOD1	tropomodulin 1 [Source:NCBI gene;Acc:100316850]	0.027	-5.23235	down	GO:0006936;GO:0030239;GO:0070307;GO:0008344;GO:0051694;GO:0030016;GO:0030863;GO:0016020;GO:0030017;GO:0005884;GO:0005865;GO:0008180;GO:0051015;GO:0003779;GO:0005523	BP:muscle contraction;BP:myofibril assembly;BP:lens fiber cell development;BP:adult locomotory behavior;BP:pointed-end actin filament capping;CC:myofibril;CC:cortical cytoskeleton;CC:membrane;CC:sarcomere;CC:actin filament;CC:striated muscle thin filament;CC:COP9 signalosome;MF:actin filament binding;MF:actin binding;MF:tropomyosin binding;	K10370	TMOD	------	------	ENOG410YAHM	S:Function unknown	XP_003353636.2	tropomodulin-1 [Sus scrofa]	sp|A0JNC0|TMOD1_BOVIN;	Tropomodulin-1 OS=Bos taurus OX=9913 GN=TMOD1 PE=2 SV=1;	PF03250.11	Tropomodulin	Tropomodulin
MSTRG.15838		-	0.026	-5.28066	down	------	------	------	------	------	------	------	------	------	------	------	------	------	------	------
MSTRG.15923		-	0.026	-5.25822	down	------	------	------	------	------	------	------	------	------	------	------	------	------	------	------
MSTRG.5127		-	0.024	-5.37907	down	GO:0003964;GO:0004519	MF:RNA-directed DNA polymerase activity;MF:endonuclease activity;	------	------	------	------	ENOG410Y3WU;ENOG410Y65V	S:Function unknown;	TKS48580.1	hypothetical protein Cadr_00017012 [Camelus dromedarius]	sp|P11369|LORF2_MOUSE;	LINE-1 retrotransposable element ORF2 protein OS=Mus musculus OX=10090 GN=Pol PE=1 SV=2;	------	------	------
ENSSSCG00000012714		chromosome X CXorf66 homolog [Source:NCBI gene;Acc:100524009]	0.018	-5.8285	down	GO:0016021;GO:0016020	CC:integral component of membrane;CC:membrane;	------	------	------	------	ENOG41117EF	S:Function unknown	XP_003135476.1	uncharacterized protein CXorf66 homolog [Sus scrofa]	sp|Q2YDJ5|CX066_BOVIN;	Uncharacterized protein CXorf66 homolog OS=Bos taurus OX=9913 PE=2 SV=2;	------	------	------
ENSSSCG00000028549	ECM2	extracellular matrix protein 2 [Source:NCBI gene;Acc:102166778]	0.017	-5.90617	down	GO:0010811;GO:0030198;GO:0005614;GO:0031012;GO:0070052;GO:0005515;GO:0005518;GO:0008201	BP:positive regulation of cell-substrate adhesion;BP:extracellular matrix organization;CC:interstitial matrix;CC:extracellular matrix;MF:collagen V binding;MF:protein binding;MF:collagen binding;MF:heparin binding;	K08119	ECM2	------	------	COG4886	S:Function unknown	XP_020942652.1	extracellular matrix protein 2 isoform X3 [Sus scrofa]	sp|Q3MHH9|ECM2_BOVIN;	Extracellular matrix protein 2 OS=Bos taurus OX=9913 GN=ECM2 PE=2 SV=1;	PF13855.3;PF12799.4;PF00093.15;PF13306.3;PF14828.3	LRR_8;LRR_4;VWC;LRR_5;Amnionless	Leucine rich repeat;Leucine Rich repeats;von Willebrand factor type C domain;Leucine rich repeats;Amnionless
MSTRG.14751		-	0.017	-5.90205	down	------	------	------	------	------	------	------	------	XP_020954391.1	cullin-7 isoform X1 [Sus scrofa]	------	------	------	------	------
MSTRG.15721		-	0.015	-6.10383	down	GO:0003964;GO:0004519	MF:RNA-directed DNA polymerase activity;MF:endonuclease activity;	------	------	------	------	------	------	ABR01162.1	endonuclease/reverse transcriptase [Sus scrofa]	sp|O00370|LORF2_HUMAN;	LINE-1 retrotransposable element ORF2 protein OS=Homo sapiens OX=9606 PE=1 SV=1;	------	------	------
MSTRG.16457		-	0.015	-6.01464	down	------	------	------	------	------	------	------	------	------	------	------	------	------	------	------
MSTRG.5126		-	0.011	-6.4546	down	------	------	------	------	------	------	------	------	------	------	------	------	------	------	------
MSTRG.12332		-	0.01	-6.63933	down	------	------	------	------	------	------	------	------	XP_020954391.1	cullin-7 isoform X1 [Sus scrofa]	------	------	------	------	------
MSTRG.9863		-	0.01	-6.65601	down	------	------	------	------	------	------	------	------	XP_020954391.1	cullin-7 isoform X1 [Sus scrofa]	------	------	------	------	------
MSTRG.5128		-	0.008	-6.89896	down	GO:0003964;GO:0004519	MF:RNA-directed DNA polymerase activity;MF:endonuclease activity;	------	------	------	------	ENOG41100D0	S:Function unknown	ELR58001.1	hypothetical protein M91_20110 [Bos mutus]	sp|O00370|LORF2_HUMAN;	LINE-1 retrotransposable element ORF2 protein OS=Homo sapiens OX=9606 PE=1 SV=1;	------	------	------
ENSSSCG00000031764	VMAC	vimentin type intermediate filament associated coiled-coil protein [Source:HGNC Symbol;Acc:HGNC:33803]	0.004	-7.95013	down	------	------	------	------	------	------	ENOG4111J8G	S:Function unknown	XP_010981665.1	PREDICTED: vimentin-type intermediate filament-associated coiled-coil protein [Camelus dromedarius]	sp|Q2NL98|VMAC_HUMAN;	Vimentin-type intermediate filament-associated coiled-coil protein OS=Homo sapiens OX=9606 GN=VMAC PE=2 SV=1;	PF15905.2	HMMR_N	Hyaluronan mediated motility receptor N-terminal
