# Supplementary material for: Transcriptome Analysis of Selenium-Treated Porcine Alveolar Macrophages Against Lipopolysaccharide Infection
Source: Front Genet. 2021 Mar 4;12:645401. doi: 10.3389/fgene.2021.645401 (PMC7970123; doi:10.3389/fgene.2021.645401)
Supplement: Supplementary file 5 [file Table_5.XLSX]

## Sheet: 表达差异详情表
TABLE S5 Annotation of DEGs between LPS and SeL groups
Gene_id	Gene name	Gene description	FC(SeL/LPS)	Log2FC(SeL/LPS)	Regulate	GO_id	GO_term	KO_id	KO_name	Pathway_id	Pathway_definition	COG_id	COG_Functional Categories	NR_hit-name	NR_description	Swiss-Prot_hit-name	Swiss-Prot_description	Pfam_id	Domain	Domain description
ENSSSCG00000035504		-	76.6	6.25928	up	------	------	K12180	COPS7, CSN7	------	------	ENOG410XP7W	O:Posttranslational modification, protein turnover, chaperones	XP_020734417.1	COP9 signalosome complex subunit 7a isoform X2 [Odocoileus virginianus texanus]	sp|Q9UBW8|CSN7A_HUMAN;	COP9 signalosome complex subunit 7a OS=Homo sapiens OX=9606 GN=COPS7A PE=1 SV=1;	------	------	------
MSTRG.35		-	32.062	5.00279	up	------	------	------	------	------	------	------	------	XP_013847898.1	uncharacterized protein LOC102157641 [Sus scrofa]	------	------	------	------	------
MSTRG.1968		-	29.857	4.89998	up	GO:0019068;GO:0015074;GO:0004523;GO:0004190;GO:0008270;GO:0003676	BP:virion assembly;BP:DNA integration;MF:RNA-DNA hybrid ribonuclease activity;MF:aspartic-type endopeptidase activity;MF:zinc ion binding;MF:nucleic acid binding;	------	------	------	------	------	------	CAJ76246.1	polyprotein [Sus scrofa]	sp|P03359|POL_WMSV;	Gag-Pol polyprotein OS=Woolly monkey sarcoma virus OX=11970 GN=pol PE=3 SV=2;	PF00665.26;PF00075.24;PF00078.27;PF17919.1;PF09337.10;PF17917.1;PF00077.20;PF16721.5;PF00429.19;PF01140.19;PF02093.16;PF00098.23;PF00607.20;PF18697.1	rve;RNase_H;RVT_1;RT_RNaseH_2;zf-H2C2;RT_RNaseH;RVP;zf-H3C2;TLV_coat;Gag_MA;Gag_p30;zf-CCHC;Gag_p24;MLVIN_C	Integrase core domain;RNase H;Reverse transcriptase;RNase H-like domain found in reverse transcriptase;H2C2 zinc finger;RNase H-like domain found in reverse transcriptase;Retroviral aspartyl protease;Zinc-finger like, probable DNA-binding;ENV polyprotein;Matrix protein;Gag P30 core shell protein;Zinc knuckle;gag gene protein p24;Murine leukemia virus
MSTRG.1532		-	22.89	4.51665	up	------	------	------	------	------	------	------	------	XP_020920150.1	uncharacterized protein LOC110255652 isoform X1 [Sus scrofa]	------	------	------	------	------
ENSSSCG00000012408	NHSL2	NHS like 2 [Source:NCBI gene;Acc:100151779]	17.435	4.12391	up	------	------	------	------	------	------	ENOG410ZHHT	O:Posttranslational modification, protein turnover, chaperones	XP_020935505.1	NHS-like protein 2 [Sus scrofa]	sp|B1AXH1|NHSL2_MOUSE;	NHS-like protein 2 OS=Mus musculus OX=10090 GN=Nhsl2 PE=1 SV=1;	PF15273.3	NHS	NHS-like
MSTRG.16451		-	10.881	3.44373	up	------	------	------	------	------	------	------	------	------	------	------	------	------	------	------
ENSSSCG00000009873	DTX1	deltex E3 ubiquitin ligase 1 [Source:NCBI gene;Acc:100524958]	10.838	3.43797	up	GO:0007219;GO:1990830;GO:0045581;GO:0045665;GO:0016567;GO:0010001;GO:0008593;GO:0005654;GO:0016604;GO:0005829;GO:0031625;GO:0008270;GO:0046872;GO:0005112	BP:Notch signaling pathway;BP:cellular response to leukemia inhibitory factor;BP:negative regulation of T cell differentiation;BP:negative regulation of neuron differentiation;BP:protein ubiquitination;BP:glial cell differentiation;BP:regulation of Notch signaling pathway;CC:nucleoplasm;CC:nuclear body;CC:cytosol;MF:ubiquitin protein ligase binding;MF:zinc ion binding;MF:metal ion binding;MF:Notc…	K06058	DTX	map04330	Notch signaling pathway	ENOG4111EY2	O:Posttranslational modification, protein turnover, chaperones	XP_020928052.1	LOW QUALITY PROTEIN: E3 ubiquitin-protein ligase DTX1 [Sus scrofa]	sp|Q86Y01|DTX1_HUMAN;	E3 ubiquitin-protein ligase DTX1 OS=Homo sapiens OX=9606 GN=DTX1 PE=1 SV=1;	PF02825.17;PF00097.22;PF13445.3;PF12678.4;PF13639.3	WWE;zf-C3HC4;zf-RING_UBOX;zf-rbx1;zf-RING_2	WWE domain;Zinc finger, C3HC4 type;RING-type zinc-finger;RING-H2 zinc finger domain;Ring finger domain
ENSSSCG00000017942		-	10.708	3.42057	up	GO:0009966;GO:0032515;GO:0043666;GO:0004864	BP:regulation of signal transduction;BP:negative regulation of phosphoprotein phosphatase activity;BP:regulation of phosphoprotein phosphatase activity;MF:protein phosphatase inhibitor activity;	------	------	------	------	ENOG4111SYV	T:Signal transduction mechanisms	XP_012041026.1	PREDICTED: uncharacterized protein LOC105607811 isoform X3 [Ovis aries]	sp|P11845|IPP2_RABIT;	Protein phosphatase inhibitor 2 OS=Oryctolagus cuniculus OX=9986 GN=PPP1R2 PE=1 SV=3;	PF04979.11	IPP-2	Protein phosphatase inhibitor 2
ENSSSCG00000006640	BNIPL	BCL2 interacting protein like [Source:NCBI gene;Acc:100155100]	9.123	3.18954	up	GO:0008285;GO:0040009;GO:0006915;GO:0006798;GO:0005737;GO:0005634;GO:0005829;GO:0004309;GO:0042802	BP:negative regulation of cell proliferation;BP:regulation of growth rate;BP:apoptotic process;BP:polyphosphate catabolic process;CC:cytoplasm;CC:nucleus;CC:cytosol;MF:exopolyphosphatase activity;MF:identical protein binding;	K18448	BNIP2	------	------	ENOG4111F6D	S:Function unknown	XP_001928046.4	bcl-2/adenovirus E1B 19 kDa-interacting protein 2-like protein [Sus scrofa]	sp|Q7Z465|BNIPL_HUMAN;	Bcl-2/adenovirus E1B 19 kDa-interacting protein 2-like protein OS=Homo sapiens OX=9606 GN=BNIPL PE=1 SV=1;	PF12496.5;PF13716.3;PF00650.17	BNIP2;CRAL_TRIO_2;CRAL_TRIO	Bcl2-/adenovirus E1B nineteen kDa-interacting protein 2;Divergent CRAL/TRIO domain;CRAL/TRIO domain
MSTRG.12980		-	8.07	3.01259	up	GO:0016021	CC:integral component of membrane;	------	------	------	------	------	------	XP_020922110.1	uncharacterized protein LOC110255939 isoform X2 [Sus scrofa]	------	------	------	------	------
ENSSSCG00000038341	ssc-mir-9789	ssc-mir-9789 [Source:miRBase;Acc:MI0031551]	6.75	2.75485	up	------	------	------	------	------	------	------	------	------	------	------	------	------	------	------
ENSSSCG00000001906	CYP1A1	cytochrome P450 1A1 [Source:NCBI gene;Acc:403103]	5.552	2.47298	up	GO:0050665;GO:0009636;GO:0055114;GO:0002933;GO:0009308;GO:0009404;GO:0008202;GO:0046483;GO:0071407;GO:0017144;GO:0005783;GO:0005789;GO:0031090;GO:0043231;GO:0101020;GO:0004497;GO:0070330;GO:0016491;GO:0016705;GO:0070576;GO:0005506;GO:0020037;GO:0046872;GO:0016712	BP:hydrogen peroxide biosynthetic process;BP:response to toxic substance;BP:oxidation-reduction process;BP:lipid hydroxylation;BP:amine metabolic process;BP:toxin metabolic process;BP:steroid metabolic process;BP:heterocycle metabolic process;BP:cellular response to organic cyclic compound;BP:drug metabolic process;CC:endoplasmic reticulum;CC:endoplasmic reticulum membrane;CC:organelle membrane;C…	K07408	CYP1A1	map00140;map00380;map00830;map00980;map04913;map05204	Steroid hormone biosynthesis;Tryptophan metabolism;Retinol metabolism;Metabolism of xenobiotics by cytochrome P450;Ovarian steroidogenesis;Chemical carcinogenesis	COG2124	T:Signal transduction mechanisms	NP_999577.1	cytochrome P450 1A1 [Sus scrofa]	sp|Q3LFU0|CP1A1_BALAC;	Cytochrome P450 1A1 OS=Balaenoptera acutorostrata OX=9767 GN=CYP1A1 PE=2 SV=1;	PF00067.19	p450	Cytochrome P450
ENSSSCG00000033727	GPX1	glutathione peroxidase 1 [Source:NCBI gene;Acc:397403]	4.359	2.12413	up	GO:1902042;GO:0051702;GO:0090201;GO:0033599;GO:0009650;GO:0009410;GO:0042744;GO:0043403;GO:0045444;GO:0001885;GO:0042311;GO:0006195;GO:0051897;GO:0006629;GO:0051450;GO:0010332;GO:0009636;GO:0040029;GO:0098869;GO:0048741;GO:0043066;GO:0009609;GO:0019372;GO:0018158;GO:1902176;GO:0006749;GO:0006641;GO:0007605;GO:0061136;GO:0006915;GO:0060055;GO:0002862;GO:0043534;GO:0001659;GO:0045454;GO:0000302;GO:…	BP:negative regulation of extrinsic apoptotic signaling pathway via death domain receptors;BP:interaction with symbiont;BP:negative regulation of release of cytochrome c from mitochondria;BP:regulation of mammary gland epithelial cell proliferation;BP:UV protection;BP:response to xenobiotic stimulus;BP:hydrogen peroxide catabolic process;BP:skeletal muscle tissue regeneration;BP:fat cell differen…	K00432	gpx	map00480;map00590;map04918	Glutathione metabolism;Arachidonic acid metabolism;Thyroid hormone synthesis	COG0386	O:Posttranslational modification, protein turnover, chaperones	AID58016.1	glutathione peroxidase 1 [Sus scrofa]	sp|Q8MJ14|GPX1_PIG;	Glutathione peroxidase 1 OS=Sus scrofa OX=9823 GN=GPX1 PE=2 SV=2;	PF00255.16	GSHPx	Glutathione peroxidase
ENSSSCG00000003024	PRR19	proline rich 19 [Source:NCBI gene;Acc:100513285]	2.376	1.2484	up	------	------	------	------	------	------	ENOG4111583	S:Function unknown	XP_005655935.1	proline-rich protein 19 isoform X1 [Sus scrofa]	sp|Q0P5M0|PRR19_BOVIN;	Proline-rich protein 19 OS=Bos taurus OX=9913 GN=PRR19 PE=2 SV=1;	PF15455.3	Pro-rich_19	Proline-rich 19
MSTRG.434		-	2.204	1.14039	up	GO:0016021;GO:0045735	CC:integral component of membrane;MF:nutrient reservoir activity;	------	------	------	------	ENOG4111DTF	U:Intracellular trafficking, secretion, and vesicular transport	XP_020940440.1	spore coat protein SP96-like [Sus scrofa]	sp|Q8N1N2|DYNAP_HUMAN;	Dynactin-associated protein OS=Homo sapiens OX=9606 GN=DYNAP PE=1 SV=1;	------	------	------
ENSSSCG00000006051	CTHRC1	collagen triple helix repeat containing 1 [Source:NCBI gene;Acc:100152510]	1.994	0.995896	up	GO:0090090;GO:0032092;GO:0090177;GO:0060122;GO:0043932;GO:0033690;GO:0060071;GO:0045669;GO:0090103;GO:0005737;GO:0005615;GO:0005581;GO:0005109;GO:0017147	BP:negative regulation of canonical Wnt signaling pathway;BP:positive regulation of protein binding;BP:establishment of planar polarity involved in neural tube closure;BP:inner ear receptor stereocilium organization;BP:ossification involved in bone remodeling;BP:positive regulation of osteoblast proliferation;BP:Wnt signaling pathway, planar cell polarity pathway;BP:positive regulation of osteobl…	------	------	------	------	ENOG4111TT8	S:Function unknown	XP_003125583.2	collagen triple helix repeat-containing protein 1 [Sus scrofa]	sp|Q96CG8|CTHR1_HUMAN;	Collagen triple helix repeat-containing protein 1 OS=Homo sapiens OX=9606 GN=CTHRC1 PE=1 SV=1;	PF01391.15	Collagen	Collagen triple helix repeat
ENSSSCG00000032364	SELENOH	selenoprotein H [Source:NCBI gene;Acc:100462651]	1.979	0.985118	up	GO:0044822	MF:pol;	------	------	------	------	ENOG410Y6GD	S:Function unknown	NP_001171877.1	selenoprotein H [Sus scrofa]	sp|Q8IZQ5|SELH_HUMAN;	Selenoprotein H OS=Homo sapiens OX=9606 GN=SELENOH PE=1 SV=2;	PF10262.6	Rdx	Rdx family
MSTRG.6072		-	1.911	0.93438	up	------	------	------	------	------	------	------	------	------	------	------	------	------	------	------
MSTRG.14025		-	1.736	0.795783	up	------	------	------	------	------	------	------	------	------	------	------	------	------	------	------
ENSSSCG00000031957		-	1.61	0.687384	up	GO:0006887;GO:0048791;GO:0017157;GO:0016020;GO:0048786;GO:0017137	BP:exocytosis;BP:calcium ion-regulated exocytosis of neurotransmitter;BP:regulation of exocytosis;CC:membrane;CC:presynaptic active zone;MF:Rab GTPase binding;	K15297	RIMS2, RIM2	map04911	Insulin secretion	ENOG410ZVFR;ENOG410ZNB1	S:Function unknown;	XP_011371586.2	regulating synaptic membrane exocytosis protein 2 [Pteropus vampyrus]	sp|Q9UQ26|RIMS2_HUMAN;	Regulating synaptic membrane exocytosis protein 2 OS=Homo sapiens OX=9606 GN=RIMS2 PE=1 SV=2;	PF00168.27	C2	C2 domain
ENSSSCG00000003228	VSIG10L	V-set and immunoglobulin domain containing 10 like [Source:NCBI gene;Acc:100624916]	1.601	0.678687	up	GO:0005654;GO:0016021;GO:0016020;GO:0005634	CC:nucleoplasm;CC:integral component of membrane;CC:membrane;CC:nucleus;	------	------	------	------	ENOG410YJS9	S:Function unknown	XP_003356078.3	V-set and immunoglobulin domain-containing protein 10-like [Sus scrofa]	sp|Q86VR7|VS10L_HUMAN;	V-set and immunoglobulin domain-containing protein 10-like OS=Homo sapiens OX=9606 GN=VSIG10L PE=2 SV=2;	PF13927.3;PF13895.3;PF07679.13;PF00047.22	Ig_3;Ig_2;I-set;ig	Immunoglobulin domain;Immunoglobulin domain;Immunoglobulin I-set domain;Immunoglobulin domain
ENSSSCG00000004789	THBS1	thrombospondin 1 [Source:NCBI gene;Acc:492313]	1.561	0.642039	up	GO:0032026;GO:0034605;GO:2001237;GO:0050921;GO:1903671;GO:0048266;GO:0051895;GO:0006986;GO:0043652;GO:0042535;GO:0030511;GO:0002581;GO:0042327;GO:0051592;GO:0043536;GO:0040037;GO:2001027;GO:0045727;GO:0030198;GO:0043032;GO:0030194;GO:0018149;GO:0001953;GO:0002605;GO:0036066;GO:0051897;GO:0016477;GO:0002040;GO:2000379;GO:0007050;GO:0006954;GO:0006955;GO:0090051;GO:0043154;GO:0016525;GO:1902043;GO:…	BP:response to magnesium ion;BP:cellular response to heat;BP:negative regulation of extrinsic apoptotic signaling pathway;BP:positive regulation of chemotaxis;BP:negative regulation of sprouting angiogenesis;BP:behavioral response to pain;BP:negative regulation of focal adhesion assembly;BP:response to unfolded protein;BP:engulfment of apoptotic cell;BP:positive regulation of tumor necrosis facto…	K16857	THBS1	map04015;map04115;map04145;map04151;map04350;map04510;map04512;map05144;map05165;map05205;map05206;map05219	Rap1 signaling pathway;p53 signaling pathway;Phagosome;PI3K-Akt signaling pathway;TGF-beta signaling pathway;Focal adhesion;ECM-receptor interaction;Malaria;Human papillomavirus infection;Proteoglycans in cancer;MicroRNAs in cancer;Bladder cancer	ENOG410XQKE	S:Function unknown	NP_001231465.1	thrombospondin-1 precursor [Sus scrofa]	sp|P07996|TSP1_HUMAN;	Thrombospondin-1 OS=Homo sapiens OX=9606 GN=THBS1 PE=1 SV=2;	PF05735.9;PF02412.15;PF00090.16;PF00093.15;PF12947.4;PF07645.12;PF02210.21;PF13385.3;PF12662.4	TSP_C;TSP_3;TSP_1;VWC;EGF_3;EGF_CA;Laminin_G_2;Laminin_G_3;cEGF	Thrombospondin C-terminal region;Thrombospondin type 3 repeat;Thrombospondin type 1 domain;von Willebrand factor type C domain;EGF domain;Calcium-binding EGF domain;Laminin G domain;Concanavalin A-like lectin/glucanases superfamily;Complement Clr-like EGF-like
MSTRG.6869		-	1.53	0.613116	up	------	------	------	------	------	------	------	------	------	------	------	------	------	------	------
ENSSSCG00000021208	SELENOP	selenoprotein P [Source:NCBI gene;Acc:100037964]	1.521	0.60513	up	GO:0007626;GO:0010269;GO:0019953;GO:0009791;GO:0001887;GO:0040008;GO:0007420;GO:0005615;GO:0008430	BP:locomotory behavior;BP:response to selenium ion;BP:sexual reproduction;BP:post-embryonic development;BP:selenium compound metabolic process;BP:regulation of growth;BP:brain development;CC:extracellular space;MF:selenium binding;	------	------	------	------	ENOG4111JK7	O:Posttranslational modification, protein turnover, chaperones	NP_001128295.1	selenoprotein P precursor [Sus scrofa]	sp|P49907|SEPP1_BOVIN;	Selenoprotein P OS=Bos taurus OX=9913 GN=SELENOP PE=2 SV=2;	PF04592.11;PF04593.11	SelP_N;SelP_C	Selenoprotein P, N terminal region;Selenoprotein P, C terminal region
ENSSSCG00000000111	BAIAP2L2	BAI1 associated protein 2 like 2 [Source:NCBI gene;Acc:100515261]	1.513	0.597121	up	GO:0008286;GO:0030838;GO:0061024;GO:2000251;GO:0051017;GO:0007009;GO:0051764;GO:0012506;GO:0015629;GO:0005829;GO:0071439;GO:0005654;GO:0030659;GO:0005886;GO:0044291;GO:0008093;GO:0005543;GO:0005515	BP:insulin receptor signaling pathway;BP:positive regulation of actin filament polymerization;BP:membrane organization;BP:positive regulation of actin cytoskeleton reorganization;BP:actin filament bundle assembly;BP:plasma membrane organization;BP:actin crosslink formation;CC:vesicle membrane;CC:actin cytoskeleton;CC:cytosol;CC:clathrin complex;CC:nucleoplasm;CC:cytoplasmic vesicle membrane;CC:pl…	K20127	BAIAP2L	------	------	ENOG4111HBF	O:Posttranslational modification, protein turnover, chaperones	XP_003126103.5	brain-specific angiogenesis inhibitor 1-associated protein 2-like protein 2 [Sus scrofa]	sp|E1BFE9|BI2L2_BOVIN;	Brain-specific angiogenesis inhibitor 1-associated protein 2-like protein 2 OS=Bos taurus OX=9913 GN=BAIAP2L2 PE=3 SV=1;	PF08397.8;PF14604.3;PF07653.14;PF16746.2;PF00018.25	IMD;SH3_9;SH3_2;BAR_3;SH3_1	IRSp53/MIM homology domain;Variant SH3 domain;Variant SH3 domain;BAR domain of APPL family;SH3 domain
ENSSSCG00000021597	PHLDA2	pleckstrin homology like domain family A member 2 [Source:NCBI gene;Acc:100379631]	0.652	-0.617878	down	GO:0009887;GO:0030334;GO:1903547;GO:0060721;GO:0045995;GO:0070873;GO:0010468;GO:0001890	BP:animal organ morphogenesis;BP:regulation of cell migration;BP:regulation of growth hormone activity;BP:regulation of spongiotrophoblast cell proliferation;BP:regulation of embryonic development;BP:regulation of glycogen metabolic process;BP:regulation of gene expression;BP:placenta development;	------	------	------	------	ENOG4111IXF	O:Posttranslational modification, protein turnover, chaperones	NP_001167528.1	pleckstrin homology-like domain family A member 2 [Sus scrofa]	sp|Q0VC85|PHLA2_BOVIN;	Pleckstrin homology-like domain family A member 2 OS=Bos taurus OX=9913 GN=PHLDA2 PE=2 SV=1;	------	------	------
ENSSSCG00000039758		nmrA-like family domain-containing protein 1 [Source:NCBI gene;Acc:110256379]	0.627	-0.672925	down	------	------	------	------	------	------	COG0702;COG0702	G:Carbohydrate transport and metabolism;M:Cell wall/membrane/envelope biogenesis	XP_008056742.1	nmrA-like family domain-containing protein 1 [Carlito syrichta]	sp|Q5ZID0|NMRL1_CHICK;	NmrA-like family domain-containing protein 1 OS=Gallus gallus OX=9031 GN=NMRAL1 PE=2 SV=1;	PF05368.10;PF13460.3;PF01370.18	NmrA;NAD_binding_10;Epimerase	NmrA-like family;NA;NAD dependent epimerase/dehydratase family
ENSSSCG00000011178	CPNE4	copine 4 [Source:NCBI gene;Acc:100157532]	0.622	-0.685783	down	------	------	------	------	------	------	ENOG410XPC8	S:Function unknown	XP_023385440.1	copine-4 isoform X1 [Pteropus vampyrus]	sp|Q8BLR2|CPNE4_MOUSE;	Copine-4 OS=Mus musculus OX=10090 GN=Cpne4 PE=1 SV=1;	PF07002.13;PF00168.27;PF10138.6;PF00092.25	Copine;C2;vWA-TerF-like;VWA	Copine;C2 domain;vWA found in TerF C terminus;von Willebrand factor type A domain
ENSSSCG00000006748	TSPAN2	tetraspanin 2 [Source:NCBI gene;Acc:100156161]	0.62	-0.689247	down	GO:0042552;GO:0061564;GO:0007166;GO:0048709;GO:0006954;GO:0014002;GO:0014005;GO:0005887;GO:0043209;GO:0016020;GO:0005886;GO:0016021	BP:myelination;BP:axon development;BP:cell surface receptor signaling pathway;BP:oligodendrocyte differentiation;BP:inflammatory response;BP:astrocyte development;BP:microglia development;CC:integral component of plasma membrane;CC:myelin sheath;CC:membrane;CC:plasma membrane;CC:integral component of membrane;	K17354	TSPAN2	------	------	ENOG4111IRY	S:Function unknown	XP_001928014.2	tetraspanin-2 isoform X2 [Sus scrofa]	sp|O60636|TSN2_HUMAN;	Tetraspanin-2 OS=Homo sapiens OX=9606 GN=TSPAN2 PE=1 SV=2;	PF00335.17	Tetraspannin	Tetraspanin family
ENSSSCG00000012327	HSD17B10	hydroxysteroid 17-beta dehydrogenase 10 [Source:NCBI gene;Acc:100524293]	0.618	-0.693876	down	GO:0097745;GO:0051289;GO:0070901;GO:0055114;GO:1990180;GO:0007005;GO:0005739;GO:0030678;GO:0000049;GO:0003857;GO:0030283;GO:0016491	BP:mitochondrial tRNA 5'-end processing;BP:protein homotetramerization;BP:mitochondrial tRNA methylation;BP:oxidation-reduction process;BP:mitochondrial tRNA 3'-end processing;BP:mitochondrion organization;CC:mitochondrion;CC:mitochondrial ribonuclease P complex;MF:tRNA binding;MF:3-hydroxyacyl-CoA dehydrogenase activity;MF:testosterone dehydrogenase [NA;MF:oxidoreductase activity;	K08683	HSD17B10	map00280;map05010	Valine, leucine and isoleucine degradation;Alzheimer disease	ENOG410XNNW	S:Function unknown	XP_003135175.1	3-hydroxyacyl-CoA dehydrogenase type-2 isoform X1 [Sus scrofa]	sp|O02691|HCD2_BOVIN;	3-hydroxyacyl-CoA dehydrogenase type-2 OS=Bos taurus OX=9913 GN=HSD17B10 PE=1 SV=3;	PF00106.22;PF13561.3;PF08659.7	adh_short;adh_short_C2;KR	short chain dehydrogenase;Enoyl;KR domain
ENSSSCG00000016892	FST	follistatin [Source:NCBI gene;Acc:445002]	0.612	-0.709563	down	GO:0032926;GO:0000122;GO:0002244;GO:0051798;GO:0005515;GO:0038102;GO:0048185	BP:negative regulation of activin receptor signaling pathway;BP:negative regulation of transcription from RNA polymerase II promoter;BP:hematopoietic progenitor cell differentiation;BP:positive regulation of hair follicle development;MF:protein binding;MF:activin receptor antagonist activity;MF:activin binding;	K04661	FST	map04350	TGF-beta signaling pathway	ENOG410YM8Q	O:Posttranslational modification, protein turnover, chaperones	P10669.1;;;;;	;Flags: Precursor	sp|P10669|FST_PIG;	Follistatin OS=Sus scrofa OX=9823 GN=FST PE=1 SV=1;	PF07648.12;PF00050.18;PF09289.7	Kazal_2;Kazal_1;FOLN	Kazal-type serine protease inhibitor domain;Kazal-type serine protease inhibitor domain;Follistatin/Osteonectin-like EGF domain
ENSSSCG00000002279	GPX2	glutathione peroxidase 2 [Source:NCBI gene;Acc:767625]	0.607	-0.720334	down	GO:0006979;GO:0098869;GO:0055114;GO:0004602;GO:0004601;GO:0016491	BP:response to oxidative stress;BP:cellular oxidant detoxification;BP:oxidation-reduction process;MF:glutathione peroxidase activity;MF:peroxidase activity;MF:oxidoreductase activity;	K00432	gpx	map00480;map00590;map04918	Glutathione metabolism;Arachidonic acid metabolism;Thyroid hormone synthesis	COG0386	O:Posttranslational modification, protein turnover, chaperones	NP_001108608.1	glutathione peroxidase 2 [Sus scrofa]	sp|P18283|GPX2_HUMAN;	Glutathione peroxidase 2 OS=Homo sapiens OX=9606 GN=GPX2 PE=1 SV=3;	PF00255.16	GSHPx	Glutathione peroxidase
ENSSSCG00000008668	RBAK	RB associated KRAB zinc finger [Source:NCBI gene;Acc:100620178]	0.603	-0.728646	down	GO:0006355;GO:0005634;GO:0005622;GO:0005654;GO:0003676;GO:0046872	BP:regulation of transcription, DNA-templated;CC:nucleus;CC:intracellular;CC:nucleoplasm;MF:nucleic acid binding;MF:metal ion binding;	K09228	KRAB	------	------	COG5048	S:Function unknown	XP_020941711.1	RB-associated KRAB zinc finger protein [Sus scrofa]	sp|Q9NYW8|RBAK_HUMAN;	RB-associated KRAB zinc finger protein OS=Homo sapiens OX=9606 GN=RBAK PE=1 SV=1;	PF13465.3;PF00096.23;PF13894.3;PF13912.3;PF01352.24;PF09723.7	zf-H2C2_2;zf-C2H2;zf-C2H2_4;zf-C2H2_6;KRAB;Zn-ribbon_8	Zinc-finger double domain;Zinc finger, C2H2 type;C2H2-type zinc finger;C2H2-type zinc finger;KRAB box;Zinc ribbon domain
ENSSSCG00000036307	OAF	out at first homolog [Source:NCBI gene;Acc:100522940]	0.596	-0.746472	down	GO:0070062	CC:extracellular exosome;	------	------	------	------	ENOG410XPW3	S:Function unknown	XP_003130002.3	LOW QUALITY PROTEIN: out at first protein homolog [Sus scrofa]	sp|Q86UD1|OAF_HUMAN;	Out at first protein homolog OS=Homo sapiens OX=9606 GN=OAF PE=2 SV=1;	PF14941.3	OAF	Transcriptional regulator, Out at first
MSTRG.12607		-	0.585	-0.774674	down	------	------	------	------	------	------	ENOG410XUHJ	S:Function unknown	DAA15894.1	TPA: Uncharacterized protein KIAA0802-like [Bos taurus]	sp|Q9Y4B5|MTCL1_HUMAN;	Microtubule cross-linking factor 1 OS=Homo sapiens OX=9606 GN=MTCL1 PE=1 SV=5;	------	------	------
ENSSSCG00000011828	FAM43A	family with sequence similarity 43 member A [Source:NCBI gene;Acc:100523468]	0.577	-0.794204	down	GO:0008150;GO:0005575;GO:0003674;GO:0005515	BP:biological_process;CC:cellular_component;MF:molecular_function;MF:protein binding;	------	------	------	------	ENOG410YZ8H	S:Function unknown	XP_003132648.1	protein FAM43A [Sus scrofa]	sp|Q8N2R8|FA43A_HUMAN;	Protein FAM43A OS=Homo sapiens OX=9606 GN=FAM43A PE=2 SV=2;	PF14719.3;PF00640.20	PID_2;PID	Phosphotyrosine interaction domain;Phosphotyrosine interaction domain
MSTRG.8851		-	0.55	-0.862996	down	------	------	------	------	------	------	------	------	XP_017895344.1	PREDICTED: WAS/WASL-interacting protein family member 3-like [Capra hircus]	------	------	------	------	------
MSTRG.14626		-	0.52	-0.943317	down	GO:0007018;GO:0030286;GO:0003777;GO:0005524	BP:microtubule-based movement;CC:dynein complex;MF:microtubule motor activity;MF:ATP binding;	------	------	------	------	ENOG410XZRW;COG5245	Z:Cytoskeleton;	XP_020917997.1	LOW QUALITY PROTEIN: dynein heavy chain domain-containing protein 1 [Sus scrofa]	sp|Q96M86|DNHD1_HUMAN;	Dynein heavy chain domain-containing protein 1 OS=Homo sapiens OX=9606 GN=DNHD1 PE=2 SV=2;	PF12774.7;PF17852.1	AAA_6;Dynein_AAA_lid	Hydrolytic ATP binding site of dynein motor region;Dynein heavy chain AAA lid domain
ENSSSCG00000003235		-	0.504	-0.98802	down	GO:0008033;GO:0043412;GO:0034227;GO:0006400;GO:0002143;GO:0002098;GO:0005737;GO:0002144;GO:0000049;GO:0003723	BP:tRNA processing;BP:macromolecule modification;BP:tRNA thio-modification;BP:tRNA modification;BP:tRNA wobble position uridine thiolation;BP:tRNA wobble uridine modification;CC:cytoplasm;CC:cytosolic tRNA wobble base thiouridylase complex;MF:tRNA binding;MF:RNA binding;	K14168	CTU1, NCS6	map04122	Sulfur relay system	COG0037	S:Function unknown	XP_020950518.1	LOW QUALITY PROTEIN: cytoplasmic tRNA 2-thiolation protein 1 [Sus scrofa]	sp|Q0VC66|CTU1_BOVIN;	Cytoplasmic tRNA 2-thiolation protein 1 OS=Bos taurus OX=9913 GN=CTU1 PE=2 SV=1;	PF01171.17;PF16503.2	ATP_bind_3;zn-ribbon_14	PP-loop family;Zinc-ribbon
MSTRG.16582		-	0.503	-0.990995	down	GO:0016021;GO:0016758	CC:integral component of membrane;MF:transferase activity, transferring hexosyl groups;	K06236	COL1A	map05165;map04510;map05146;map04512;map04974;map04933;map04926;map04151;map04611	Human papillomavirus infection;Focal adhesion;Amoebiasis;ECM-receptor interaction;Protein digestion and absorption;AGE-RAGE signaling pathway in diabetic complications;Relaxin signaling pathway;PI3K-Akt signaling pathway;Platelet activation	------	------	XP_006902890.1	PREDICTED: uncharacterized protein LOC102865807 [Elephantulus edwardii]	------	------	------	------	------
ENSSSCG00000040937	ALKBH3	alkB homolog 3, alpha-ketoglutaratedependent dioxygenase [Source:NCBI gene;Acc:100624169]	0.469	-1.09357	down	GO:0006307;GO:0008283;GO:0055114;GO:0006281;GO:0035552;GO:0035553;GO:0005654;GO:0005829;GO:0005634;GO:0005739;GO:0051213;GO:0051747;GO:0043734;GO:0008198;GO:1990930;GO:0005515;GO:0016491;GO:0031418	BP:DNA dealkylation involved in DNA repair;BP:cell proliferation;BP:oxidation-reduction process;BP:DNA repair;BP:oxidative single-stranded DNA demethylation;BP:oxidative single-stranded RNA demethylation;CC:nucleoplasm;CC:cytosol;CC:nucleus;CC:mitochondrion;MF:dioxygenase activity;MF:cytosine C-5 DNA demethylase activity;MF:DNA-N1-methyladenine dioxygenase activity;MF:ferrous iron binding;MF:RNA …	K10860	ALKBH3, DEPC1	------	------	COG3145	S:Function unknown	XP_003353938.2	alpha-ketoglutarate-dependent dioxygenase alkB homolog 3 [Sus scrofa]	sp|Q96Q83|ALKB3_HUMAN;	Alpha-ketoglutarate-dependent dioxygenase alkB homolog 3 OS=Homo sapiens OX=9606 GN=ALKBH3 PE=1 SV=1;	PF13532.3	2OG-FeII_Oxy_2	2OG-F
MSTRG.16579		-	0.464	-1.10906	down	GO:0016021;GO:0016758	CC:integral component of membrane;MF:transferase activity, transferring hexosyl groups;	K06236	COL1A	map05165;map04510;map05146;map04512;map04974;map04933;map04926;map04151;map04611	Human papillomavirus infection;Focal adhesion;Amoebiasis;ECM-receptor interaction;Protein digestion and absorption;AGE-RAGE signaling pathway in diabetic complications;Relaxin signaling pathway;PI3K-Akt signaling pathway;Platelet activation	------	------	XP_006902890.1	PREDICTED: uncharacterized protein LOC102865807 [Elephantulus edwardii]	------	------	------	------	------
MSTRG.5918		-	0.455	-1.13685	down	GO:0016021	CC:integral component of membrane;	------	------	------	------	------	------	XP_020954391.1	cullin-7 isoform X1 [Sus scrofa]	------	------	------	------	------
ENSSSCG00000038753	RF00002	-	0.438	-1.19255	down	------	------	K19720	COL3A	map04611;map04926;map04974;map05146;map04933	Platelet activation;Relaxin signaling pathway;Protein digestion and absorption;Amoebiasis;AGE-RAGE signaling pathway in diabetic complications	------	------	KRX51787.1	hypothetical protein T09_8305 [Trichinella sp. T9]	------	------	------	------	------
ENSSSCG00000038405	STMN3	stathmin 3 [Source:NCBI gene;Acc:110257413]	0.406	-1.3021	down	GO:0031110;GO:0051493;GO:0001835;GO:0031122;GO:0031175;GO:0043087;GO:0035021;GO:0005737;GO:0015631;GO:0019904	BP:regulation of microtubule polymerization or depolymerization;BP:regulation of cytoskeleton organization;BP:blastocyst hatching;BP:cytoplasmic microtubule organization;BP:neuron projection development;BP:regulation of GTPase activity;BP:negative regulation of Rac protein signal transduction;CC:cytoplasm;MF:tubulin binding;MF:protein domain specific binding;	------	------	------	------	ENOG4111H1E	K:Transcription	XP_020933496.1	stathmin-3 [Sus scrofa]	sp|A4IFK9|STMN3_BOVIN;	Stathmin-3 OS=Bos taurus OX=9913 GN=STMN3 PE=2 SV=1;	PF00836.16	Stathmin	Stathmin family
ENSSSCG00000007774	CTF1	cardiotrophin-1 [Source:NCBI gene;Acc:100736818]	0.283	-1.82298	down	GO:0048666;GO:0042531;GO:0007165;GO:0007166;GO:0010469;GO:0005576;GO:0005125	BP:neuron development;BP:positive regulation of tyrosine phosphorylation of STAT protein;BP:signal transduction;BP:cell surface receptor signaling pathway;BP:regulation of receptor activity;CC:extracellular region;MF:cytokine activity;	K05422	CTF1, CT1	map04060;map04630	Cytokine-cytokine receptor interaction;Jak-STAT signaling pathway	ENOG41119TK	O:Posttranslational modification, protein turnover, chaperones	XP_003481072.1	cardiotrophin-1 isoform X1 [Sus scrofa]	sp|Q16619|CTF1_HUMAN;	Cardiotrophin-1 OS=Homo sapiens OX=9606 GN=CTF1 PE=1 SV=1;	PF01110.14	CNTF	Ciliary neurotrophic factor
ENSSSCG00000012161	MAP7D2	MAP7 domain containing 2 [Source:NCBI gene;Acc:100739061]	0.232	-2.10688	down	GO:0000226;GO:0015630	BP:microtubule cytoskeleton organization;CC:microtubule cytoskeleton;	------	------	------	------	ENOG410Z7KP	S:Function unknown	XP_013841444.2	LOW QUALITY PROTEIN: MAP7 domain-containing protein 2 [Sus scrofa]	sp|Q96T17|MA7D2_HUMAN;	MAP7 domain-containing protein 2 OS=Homo sapiens OX=9606 GN=MAP7D2 PE=1 SV=2;	PF05672.8	MAP7	MAP7
MSTRG.11351		-	0.214	-2.22193	down	------	------	------	------	------	------	------	------	XP_024834640.1	WAS/WASL-interacting protein family member 1-like [Bos taurus]	------	------	------	------	------
MSTRG.8852		-	0.176	-2.50828	down	------	------	------	------	------	------	------	------	XP_020925549.1	lysosome-associated membrane glycoprotein 3 isoform X1 [Sus scrofa]	------	------	------	------	------
MSTRG.15567		-	0.144	-2.79687	down	------	------	------	------	------	------	------	------	------	------	------	------	------	------	------
MSTRG.3955		-	0.113	-3.14827	down	------	------	------	------	------	------	------	------	XP_020954391.1	cullin-7 isoform X1 [Sus scrofa]	------	------	------	------	------
MSTRG.15435		-	0.074	-3.75222	down	------	------	------	------	------	------	------	------	------	------	------	------	------	------	------
ENSSSCG00000008511		-	0.064	-3.97448	down	------	------	K19559	LTBP1	map04350	TGF-beta signaling pathway	ENOG410XP6K;ENOG410Z7XK;ENOG410ZKUG	A:RNA processing and modification;	XP_020943312.1	LOW QUALITY PROTEIN: latent-transforming growth factor beta-binding protein 1 [Sus scrofa]	sp|Q14766|LTBP1_HUMAN;	Latent-transforming growth factor beta-binding protein 1 OS=Homo sapiens OX=9606 GN=LTBP1 PE=1 SV=4;	------	------	------
ENSSSCG00000028926	CALML6	calmodulin like 6 [Source:HGNC Symbol;Acc:HGNC:24193]	0.062	-4.01211	down	GO:0005737;GO:0005634;GO:0005509	CC:cytoplasm;CC:nucleus;MF:calcium ion binding;	K02183	CALM	map05214;map05167;map04114;map05163;map04750;map04015;map04014;map04270;map04218;map04070;map04713;map04921;map05010;map04922;map04925;map04924;map05133;map04625;map05034;map04740;map04745;map04744;map04720;map05152;map05200;map04261;map04024;map04020;map04022;map05418;map04728;map04970;map04971;map05031;map04722;map04910;map04912;map04915;map04916	Glioma;Kaposi sarcoma-associated herpesvirus infection;Oocyte meiosis;Human cytomegalovirus infection;Inflammatory mediator regulation of TRP channels;Rap1 signaling pathway;Ras signaling pathway;Vascular smooth muscle contraction;Cellular senescence;Phosphatidylinositol signaling system;Circadian entrainment;Oxytocin signaling pathway;Alzheimer disease;Glucagon signaling pathway;Aldosterone synt…	COG5126;COG5126;COG5126	D:Cell cycle control, cell division, chromosome partitioning;T:Signal transduction mechanisms;Z:Cytoskeleton	XP_020953247.1	LOW QUALITY PROTEIN: calmodulin-like protein 6 [Sus scrofa]	sp|Q8TD86|CALL6_HUMAN;	Calmodulin-like protein 6 OS=Homo sapiens OX=9606 GN=CALML6 PE=2 SV=2;	PF00036.29;PF13499.3;PF13405.3;PF13833.3;PF14658.3	EF-hand_1;EF-hand_7;EF-hand_6;EF-hand_8;EF-hand_9	EF hand;EF-hand domain pair;EF-hand domain;EF-hand domain pair;EF-hand domain
ENSSSCG00000034016	RF00003	-	0.041	-4.622	down	------	------	K17540;K10393	TEX14, SGK307;KIF2_24, MCAK	------	------	ENOG4111AW1;ENOG410ZBUH	S:Function unknown;	CAA26421.1	unnamed protein product [Xenopus laevis]	------	------	------	------	------
MSTRG.16559		-	0.04	-4.63843	down	------	------	------	------	------	------	------	------	------	------	------	------	------	------	------
ENSSSCG00000034072		-	0.035	-4.82332	down	GO:0006457;GO:0001666;GO:0030970;GO:0043066;GO:0030433;GO:0031247;GO:0071318;GO:0043666;GO:0006950;GO:0005886;GO:0005788;GO:0005789;GO:0034663;GO:0005925;GO:0070062;GO:0005634;GO:0048471;GO:0042470;GO:0005829;GO:0030496;GO:0016529;GO:0031012;GO:0051082;GO:0005524;GO:0019903;GO:0050750;GO:0046790;GO:0003723	BP:protein folding;BP:response to hypoxia;BP:retrograde protein transport, ER to cytosol;BP:negative regulation of apoptotic process;BP:ER-associated ubiquitin-dependent protein catabolic process;BP:actin rod assembly;BP:cellular response to ATP;BP:regulation of phosphoprotein phosphatase activity;BP:response to stress;CC:plasma membrane;CC:endoplasmic reticulum lumen;CC:endoplasmic reticulum mem…	K09487	HSP90B, TRA1	map05215;map04657;map05200;map04151;map04918;map05418;map04915;map04141	Prostate cancer;IL-17 signaling pathway;Pathways in cancer;PI3K-Akt signaling pathway;Thyroid hormone synthesis;Fluid shear stress and atherosclerosis;Estrogen signaling pathway;Protein processing in endoplasmic reticulum	COG0326	S:Function unknown	EAW97723.1	heat shock protein 90kDa beta (Grp94), member 1, isoform CRA_a, partial [Homo sapiens]	sp|Q95M18|ENPL_BOVIN;	Endoplasmin OS=Bos taurus OX=9913 GN=HSP90B1 PE=2 SV=1;	PF00183.15;PF02518.23;PF13589.3	HSP90;HATPase_c;HATPase_c_3	Hsp90 protein;Histidine kinase-, DNA gyrase B-, and HSP90-like ATPase;Histidine kinase-, DNA gyrase B-, and HSP90-like ATPase
MSTRG.14638		-	0	-13.3376	down	GO:0009060;GO:0006119;GO:0045277;GO:0016021;GO:0005743;GO:0070469;GO:0004129;GO:0020037;GO:0046872	BP:aerobic respiration;BP:oxidative phosphorylation;CC:respiratory chain complex IV;CC:integral component of membrane;CC:mitochondrial inner membrane;CC:respiratory chain;MF:cytochrome-c oxidase activity;MF:heme binding;MF:metal ion binding;	K02256	COX1	map04932;map04260;map05012;map05010;map05016;map04714;map00190	Non-alcoholic fatty liver disease (NAFLD);Cardiac muscle contraction;Parkinson disease;Alzheimer disease;Huntington disease;Thermogenesis;Oxidative phosphorylation	COG0843	C:Energy production and conversion	AEX55481.1	cytochrome oxidase subunit I, partial (mitochondrion) [Leopoldamys edwardsi]	sp|O79876|COX1_PIG;	Cytochrome c oxidase subunit 1 OS=Sus scrofa OX=9823 GN=MT-CO1 PE=3 SV=2;	------	------	------
