# Supplementary material for: Transcriptome Analysis of Selenium-Treated Porcine Alveolar Macrophages Against Lipopolysaccharide Infection
Source: Front Genet. 2021 Mar 4;12:645401. doi: 10.3389/fgene.2021.645401 (PMC7970123; doi:10.3389/fgene.2021.645401)
Supplement: Supplementary file 6 [file Table_6.XLSX]

## Sheet: sheet
TABLE S6 Annotation of DEGs between CON and SeL groups
Gene_id	Gene name	Gene description	FC(SeL/CON)	Log2FC(SeL/CON)	Regulate	GO_id	GO_term	KO_id	KO_name	Pathway_id	Pathway_definition	COG_id	COG_Functional Categories	NR_hit-name	NR_description	Swiss-Prot_hit-name	Swiss-Prot_description	Pfam_id	Domain	Domain description
ENSSSCG00000000142	FOXRED2	FAD dependent oxidoreductase domain containing 2 [Source:NCBI gene;Acc:100513010]	0.597	-0.744108	down	GO:0030433;GO:0055114;GO:0005788;GO:0001948;GO:0004497;GO:0050660	BP:ER-associated ubiquitin-dependent protein catabolic process;BP:oxidation-reduction process;CC:endoplasmic reticulum lumen;MF:glycoprotein binding;MF:monooxygenase activity;MF:flavin adenine dinucleotide binding;	------	------	------	------	COG2072	P:Inorganic ion transport and metabolism	XP_005663883.1	FAD-dependent oxidoreductase domain-containing protein 2 isoform X1 [Sus scrofa]	sp|Q8IWF2|FXRD2_HUMAN;	FAD-dependent oxidoreductase domain-containing protein 2 OS=Homo sapiens OX=9606 GN=FOXRED2 PE=1 SV=1;	PF13738.3;PF07992.11;PF13450.3;PF03486.11;PF00070.24;PF01266.21;PF13434.3;PF00743.16	Pyr_redox_3;Pyr_redox_2;NAD_binding_8;HI0933_like;Pyr_redox;DAO;K_oxygenase;FMO-like	Pyridine nucleotide-disulphide oxidoreductase;Pyridine nucleotide-disulphide oxidoreductase;NA;HI0933-like protein;Pyridine nucleotide-disulphide oxidoreductase;FAD dependent oxidoreductase;L-lysine 6-monooxygenase;Flavin-binding monooxygenase-like
ENSSSCG00000000179	CCDC65	coiled-coil domain containing 65 [Source:NCBI gene;Acc:100525107]	0.019	-5.68491	down	GO:0060271;GO:0070286;GO:0003352;GO:0060285;GO:0005858;GO:0005930	BP:cilium assembly;BP:axonemal dynein complex assembly;BP:regulation of cilium movement;BP:cilium-dependent cell motility;CC:axonemal dynein complex;CC:axoneme;	------	------	------	------	ENOG410XQTS	S:Function unknown	XP_020947250.1	coiled-coil domain-containing protein 65 [Sus scrofa]	sp|Q2TA16|DRC2_BOVIN;	Dynein regulatory complex subunit 2 OS=Bos taurus OX=9913 GN=CCDC65 PE=2 SV=1;	PF14772.3	NYD-SP28	Sperm tail
ENSSSCG00000000248		keratin 6A [Source:NCBI gene;Acc:102164968]	0.609	-0.716175	down	GO:0005882;GO:0045095;GO:0005198	CC:intermediate filament;CC:keratin filament;MF:structural molecule activity;	K07605	KRT2	------	------	ENOG410YY6B	S:Function unknown	XP_003126221.1	keratin, type II cytoskeletal 5 [Sus scrofa]	sp|P13647|K2C5_HUMAN;	Keratin, type II cytoskeletal 5 OS=Homo sapiens OX=9606 GN=KRT5 PE=1 SV=3;	PF00038.18;PF16208.2;PF07926.9;PF13166.3;PF08317.8;PF10473.6	Filament;Keratin_2_head;TPR_MLP1_2;AAA_13;Spc7;CENP-F_leu_zip	Intermediate filament protein;Keratin type II head;TPR/MLP1/MLP2-like protein;AAA domain;Spc7 kinetochore protein;Leucine-rich repeats of kinetochore protein Cenp-F/LEK1
ENSSSCG00000000276	TARBP2	TARBP2, RISC loading complex RNA binding subunit [Source:NCBI gene;Acc:100518071]	0.298	-1.74537	down	GO:0050689;GO:0030423;GO:1903798;GO:0051149;GO:0043403;GO:0031054;GO:0035264;GO:0035280;GO:0090065;GO:0035087;GO:0046782;GO:0061351;GO:0030422;GO:0045727;GO:0045070;GO:0007338;GO:0007286;GO:0035196;GO:0006417;GO:0031047;GO:0005737;GO:0016604;GO:0005634;GO:0005654;GO:0035068;GO:0048471;GO:0070578;GO:0016442;GO:0019899;GO:0070883;GO:0042802;GO:0042803;GO:0035198;GO:0047485;GO:0035197;GO:0003725;GO:…	BP:negative regulation of defense response to virus by host;BP:targeting of mRNA for destruction involved in RNA interference;BP:regulation of production of miRNAs involved in gene silencing by miRNA;BP:positive regulation of muscle cell differentiation;BP:skeletal muscle tissue regeneration;BP:pre-miRNA processing;BP:multicellular organism growth;BP:miRNA loading onto RISC involved in gene silen…	K18420	TARBP2	------	------	ENOG410XSCK	T:Signal transduction mechanisms	XP_007518229.2	PREDICTED: RISC-loading complex subunit TARBP2 isoform X1 [Erinaceus europaeus]	sp|Q0IIG6|TRBP2_BOVIN;	RISC-loading complex subunit TARBP2 OS=Bos taurus OX=9913 GN=TARBP2 PE=2 SV=2;	PF00035.23;PF14709.4;PF16482.2	dsrm;DND1_DSRM;Staufen_C	Double-stranded RNA binding motif;double strand RNA binding domain from DEAD END PROTEIN 1;Staufen C-terminal domain
ENSSSCG00000000668	APOBEC1	apolipoprotein B mRNA editing enzyme catalytic subunit 1 [Source:NCBI gene;Acc:100512412]	0.536	-0.898564	down	GO:0016554;GO:0090209;GO:0042157;GO:0042158;GO:0016556;GO:0010332;GO:0042127;GO:0006641;GO:0090310;GO:0048255;GO:0080111;GO:0009972;GO:0042953;GO:0005737;GO:0005634;GO:0017091;GO:0016787;GO:0004126;GO:0003824;GO:0016814;GO:0003723;GO:0008270	BP:cytidine to uridine editing;BP:negative regulation of triglyceride metabolic process;BP:lipoprotein metabolic process;BP:lipoprotein biosynthetic process;BP:mRNA modification;BP:response to gamma radiation;BP:regulation of cell proliferation;BP:triglyceride metabolic process;BP:negative regulation of methylation-dependent chromatin silencing;BP:mRNA stabilization;BP:DNA demethylation;BP:cytidi…	K16932	APOBEC1	------	------	ENOG4111BJA	K:Transcription	XP_003126567.3	C->U-editing enzyme APOBEC-1 isoform X1 [Sus scrofa]	sp|P41238|ABEC1_HUMAN;	C->U-editing enzyme APOBEC-1 OS=Homo sapiens OX=9606 GN=APOBEC1 PE=1 SV=3;	PF08210.8;PF05240.11	APOBEC_N;APOBEC_C	APOBEC-like N-terminal domain;APOBEC-like C-terminal domain
ENSSSCG00000001906	CYP1A1	cytochrome P450 1A1 [Source:NCBI gene;Acc:403103]	6.551	2.7118	up	GO:0050665;GO:0009636;GO:0055114;GO:0002933;GO:0009308;GO:0009404;GO:0008202;GO:0046483;GO:0071407;GO:0017144;GO:0005783;GO:0005789;GO:0031090;GO:0043231;GO:0101020;GO:0004497;GO:0070330;GO:0016491;GO:0016705;GO:0070576;GO:0005506;GO:0020037;GO:0046872;GO:0016712	BP:hydrogen peroxide biosynthetic process;BP:response to toxic substance;BP:oxidation-reduction process;BP:lipid hydroxylation;BP:amine metabolic process;BP:toxin metabolic process;BP:steroid metabolic process;BP:heterocycle metabolic process;BP:cellular response to organic cyclic compound;BP:drug metabolic process;CC:endoplasmic reticulum;CC:endoplasmic reticulum membrane;CC:organelle membrane;C…	K07408	CYP1A1	map00140;map00380;map00830;map00980;map04913;map05204	Steroid hormone biosynthesis;Tryptophan metabolism;Retinol metabolism;Metabolism of xenobiotics by cytochrome P450;Ovarian steroidogenesis;Chemical carcinogenesis	COG2124	T:Signal transduction mechanisms	NP_999577.1	cytochrome P450 1A1 [Sus scrofa]	sp|Q3LFU0|CP1A1_BALAC;	Cytochrome P450 1A1 OS=Balaenoptera acutorostrata OX=9767 GN=CYP1A1 PE=2 SV=1;	PF00067.19	p450	Cytochrome P450
ENSSSCG00000001926		-	8.069	3.01243	up	GO:0016021;GO:0016020;GO:0005886	CC:integral component of membrane;CC:membrane;CC:plasma membrane;	------	------	------	------	ENOG4111BI8	S:Function unknown	ELK37536.1	Transmembrane protein 202, partial [Myotis davidii]	sp|A6NGA9|TM202_HUMAN;	Transmembrane protein 202 OS=Homo sapiens OX=9606 GN=TMEM202 PE=4 SV=1;	------	------	------
ENSSSCG00000002037	CDH24	cadherin 24 [Source:NCBI gene;Acc:100156315]	0.4	-1.32077	down	GO:0016337;GO:0034332;GO:0016339;GO:0007043;GO:0000902;GO:0098609;GO:0007155;GO:0044331;GO:0007156;GO:0016021;GO:0016020;GO:0016342;GO:0009986;GO:0005913;GO:0005911;GO:0005886;GO:0070097;GO:0005509;GO:0046872;GO:0042803;GO:0008013;GO:0008092;GO:0045294;GO:0045296	BP:single organismal cell-cell adhesion;BP:adherens junction organization;BP:calcium-dependent cell-cell adhesion via plasma membrane cell adhesion molecules;BP:cell-cell junction assembly;BP:cell morphogenesis;BP:cell-cell adhesion;BP:cell adhesion;BP:cell-cell adhesion mediated by cadherin;BP:homophilic cell adhesion via plasma membrane adhesion molecules;CC:integral component of membrane;CC:me…	K06814	CDH24	------	------	ENOG410XQHI	U:Intracellular trafficking, secretion, and vesicular transport	XP_019518544.1	PREDICTED: cadherin-24 isoform X1 [Hipposideros armiger]	sp|Q6PFX6|CAD24_MOUSE;	Cadherin-24 OS=Mus musculus OX=10090 GN=Cdh24 PE=2 SV=1;	PF00028.14;PF01049.14	Cadherin;Cadherin_C	Cadherin domain;Cadherin cytoplasmic region
ENSSSCG00000002134	RNASE10	ribonuclease A family member 10 (inactive) [Source:NCBI gene;Acc:396701]	1.531	0.614026	up	GO:0090501;GO:0034113;GO:1902093;GO:0080154;GO:0007338;GO:0007155;GO:0022409;GO:0016021;GO:0005576;GO:0004519;GO:0004540;GO:0003676	BP:RNA phosphodiester bond hydrolysis;BP:heterotypic cell-cell adhesion;BP:positive regulation of flagellated sperm motility;BP:regulation of fertilization;BP:single fertilization;BP:cell adhesion;BP:positive regulation of cell-cell adhesion;CC:integral component of membrane;CC:extracellular region;MF:endonuclease activity;MF:ribonuclease activity;MF:nucleic acid binding;	------	------	------	------	ENOG41118N9	S:Function unknown	NP_001007112.1	inactive ribonuclease-like protein 10 precursor [Sus scrofa]	sp|Q8SPJ0|RNS10_PIG;	Inactive ribonuclease-like protein 10 OS=Sus scrofa OX=9823 GN=RNASE10 PE=1 SV=1;	PF00074.17	RnaseA	Pancreatic ribonuclease
ENSSSCG00000002279	GPX2	glutathione peroxidase 2 [Source:NCBI gene;Acc:767625]	0.549	-0.866236	down	GO:0006979;GO:0098869;GO:0055114;GO:0004602;GO:0004601;GO:0016491	BP:response to oxidative stress;BP:cellular oxidant detoxification;BP:oxidation-reduction process;MF:glutathione peroxidase activity;MF:peroxidase activity;MF:oxidoreductase activity;	K00432	gpx	map00480;map00590;map04918	Glutathione metabolism;Arachidonic acid metabolism;Thyroid hormone synthesis	COG0386	O:Posttranslational modification, protein turnover, chaperones	NP_001108608.1	glutathione peroxidase 2 [Sus scrofa]	sp|P18283|GPX2_HUMAN;	Glutathione peroxidase 2 OS=Homo sapiens OX=9606 GN=GPX2 PE=1 SV=3;	PF00255.16	GSHPx	Glutathione peroxidase
ENSSSCG00000002662	C16orf74	chromosome 16 open reading frame 74 [Source:HGNC Symbol;Acc:HGNC:23362]	0.627	-0.673469	down	------	------	------	------	------	------	ENOG41118KG	S:Function unknown	XP_013853597.1	uncharacterized protein C16orf74 homolog [Sus scrofa]	sp|Q96GX8|CP074_HUMAN;	Uncharacterized protein C16orf74 OS=Homo sapiens OX=9606 GN=C16orf74 PE=1 SV=2;	PF15366.3	DUF4597	Domain of unknown function
ENSSSCG00000003527	EPHB2	EPH receptor B2 [Source:NCBI gene;Acc:100519549]	4.295	2.10261	up	GO:0022038;GO:0070373;GO:0016310;GO:0007612;GO:0009887;GO:0018108;GO:0060021;GO:0007411;GO:0007611;GO:0007169;GO:0001525;GO:0048168;GO:0060996;GO:0007413;GO:0000902;GO:0051389;GO:0031290;GO:0060997;GO:0021952;GO:0006468;GO:0050878;GO:0106028;GO:0021631;GO:0048593;GO:0099557;GO:1904783;GO:1904782;GO:0048170;GO:1900273;GO:0048013;GO:0001933;GO:0042472;GO:0050771;GO:0050770;GO:0046580;GO:0051963;GO:…	BP:corpus callosum development;BP:negative regulation of ERK1 and ERK2 cascade;BP:phosphorylation;BP:learning;BP:animal organ morphogenesis;BP:peptidyl-tyrosine phosphorylation;BP:palate development;BP:axon guidance;BP:learning or memory;BP:transmembrane receptor protein tyrosine kinase signaling pathway;BP:angiogenesis;BP:regulation of neuronal synaptic plasticity;BP:dendritic spine development;…	K05111	EPHB2, ERK, DRT	map04360	Axon guidance	COG0515	T:Signal transduction mechanisms	XP_024087949.1	ephrin type-B receptor 2 isoform X1 [Pongo abelii]	sp|P29323|EPHB2_HUMAN;	Ephrin type-B receptor 2 OS=Homo sapiens OX=9606 GN=EPHB2 PE=1 SV=5;	PF07714.14;PF01404.16;PF00069.22;PF00041.18;PF14575.3;PF00536.27;PF07647.14;PF07699.10;PF16656.2	Pkinase_Tyr;Ephrin_lbd;Pkinase;fn3;EphA2_TM;SAM_1;SAM_2;Ephrin_rec_like;Pur_ac_phosph_N	Protein tyrosine kinase;Ephrin receptor ligand binding domain;Protein kinase domain;Fibronectin type III domain;Ephrin type-A receptor 2 transmembrane domain;SAM domain;SAM domain;Putative ephrin-receptor like;Purple acid Phosphatase, N-terminal domain
ENSSSCG00000003617	TXLNA	taxilin alpha [Source:NCBI gene;Acc:100522017]	0.475	-1.0727	down	GO:0042113;GO:0005737;GO:0019905	BP:B cell activation;CC:cytoplasm;MF:syntaxin binding;	------	------	------	------	ENOG410XQH1	S:Function unknown	XP_003127822.4	alpha-taxilin [Sus scrofa]	sp|P40222|TXLNA_HUMAN;	Alpha-taxilin OS=Homo sapiens OX=9606 GN=TXLNA PE=1 SV=3;	PF09728.6	Taxilin	Myosin-like coiled-coil protein
ENSSSCG00000003655		KIAA0754 ortholog [Source:NCBI gene;Acc:110261156]	0.566	-0.819898	down	------	------	------	------	------	------	ENOG410YPF6	S:Function unknown	XP_020951643.1	uncharacterized protein KIAA0754 homolog [Sus scrofa]	sp|O94854|K0754_HUMAN;	Uncharacterized protein KIAA0754 OS=Homo sapiens OX=9606 GN=KIAA0754 PE=2 SV=4;	------	------	------
ENSSSCG00000003741		zinc finger protein 397 [Source:NCBI gene;Acc:102164512]	0.169	-2.56188	down	GO:0002829;GO:0002437;GO:0045629;GO:0006355;GO:0005634;GO:0003700;GO:0003676	BP:negative regulation of type 2 immune response;BP:inflammatory response to antigenic stimulus;BP:negative regulation of T-helper 2 cell differentiation;BP:regulation of transcription, DNA-templated;CC:nucleus;MF:transcription factor activity, sequence-specific DNA binding;MF:nucleic acid binding;	K09230	SCAN	------	------	COG5048	S:Function unknown	XP_005665398.1	zinc finger protein 397 isoform X1 [Sus scrofa]	sp|Q5R5U3|ZN271_PONAB;	Zinc finger protein 271 OS=Pongo abelii OX=9601 GN=ZNF271 PE=2 SV=1;	PF13465.3;PF00096.23;PF13894.3;PF13912.3;PF09723.7	zf-H2C2_2;zf-C2H2;zf-C2H2_4;zf-C2H2_6;Zn-ribbon_8	Zinc-finger double domain;Zinc finger, C2H2 type;C2H2-type zinc finger;C2H2-type zinc finger;Zinc ribbon domain
ENSSSCG00000003979	ZNF684	zinc finger protein 684 [Source:NCBI gene;Acc:102167697]	0.174	-2.52117	down	GO:0006355;GO:0005622;GO:0046872;GO:0003676	BP:regulation of transcription, DNA-templated;CC:intracellular;MF:metal ion binding;MF:nucleic acid binding;	K09228	KRAB	------	------	COG5048	S:Function unknown	XP_005658398.1	zinc finger protein 684 isoform X1 [Sus scrofa]	sp|Q5T5D7|ZN684_HUMAN;	Zinc finger protein 684 OS=Homo sapiens OX=9606 GN=ZNF684 PE=2 SV=1;	PF13465.3;PF00096.23;PF13894.3;PF01352.24;PF13912.3	zf-H2C2_2;zf-C2H2;zf-C2H2_4;KRAB;zf-C2H2_6	Zinc-finger double domain;Zinc finger, C2H2 type;C2H2-type zinc finger;KRAB box;C2H2-type zinc finger
ENSSSCG00000004081		-	0.591	-0.758249	down	GO:0090286;GO:0051647;GO:1902017;GO:0007097;GO:0051642;GO:0005737;GO:0005640;GO:0005635;GO:0034993;GO:0051015;GO:0003779;GO:0005515;GO:0042803	BP:cytoskeletal anchoring at nuclear membrane;BP:nucleus localization;BP:regulation of cilium assembly;BP:nuclear migration;BP:centrosome localization;CC:cytoplasm;CC:nuclear outer membrane;CC:nuclear envelope;CC:LINC complex;MF:actin filament binding;MF:actin binding;MF:protein binding;MF:protein homodimerization activity;	K19326	SYNE1	------	------	COG5069;ENOG410Y7B7	Z:Cytoskeleton;	XP_020940069.1	LOW QUALITY PROTEIN: nesprin-1 [Sus scrofa]	sp|Q8NF91|SYNE1_HUMAN;	Nesprin-1 OS=Homo sapiens OX=9606 GN=SYNE1 PE=1 SV=4;	PF00307.28;PF11971.5;PF00435.18	CH;CAMSAP_CH;Spectrin	Calponin homology;CAMSAP CH domain;Spectrin repeat
ENSSSCG00000004718	TTBK2	tau tubulin kinase 2 [Source:NCBI gene;Acc:100511488]	0.626	-0.675185	down	GO:0006468;GO:0018105;GO:1904527;GO:0060271;GO:0007026;GO:0018107;GO:1902817;GO:0008360;GO:0000226;GO:0030334;GO:0005737;GO:0035869;GO:0005615;GO:0036064;GO:0005829;GO:0005814;GO:0005634;GO:0004674;GO:0004672;GO:0019894;GO:0005524	BP:protein phosphorylation;BP:peptidyl-serine phosphorylation;BP:negative regulation of microtubule binding;BP:cilium assembly;BP:negative regulation of microtubule depolymerization;BP:peptidyl-threonine phosphorylation;BP:negative regulation of protein localization to microtubule;BP:regulation of cell shape;BP:microtubule cytoskeleton organization;BP:regulation of cell migration;CC:cytoplasm;CC:…	K08815	TTBK	------	------	ENOG410XPGP	O:Posttranslational modification, protein turnover, chaperones	XP_003353431.1	tau-tubulin kinase 2 isoform X1 [Sus scrofa]	sp|Q6IQ55|TTBK2_HUMAN;	Tau-tubulin kinase 2 OS=Homo sapiens OX=9606 GN=TTBK2 PE=1 SV=2;	PF00069.22;PF07714.14	Pkinase;Pkinase_Tyr	Protein kinase domain;Protein tyrosine kinase
ENSSSCG00000004891	SERPINB7	serpin family B member 7 [Source:NCBI gene;Acc:100152588]	0.445	-1.16889	down	GO:0010951;GO:0005615;GO:0004867	BP:negative regulation of endopeptidase activity;CC:extracellular space;MF:serine-type endopeptidase inhibitor activity;	K13964	SERPINB7	------	------	ENOG4111MEQ;ENOG410XSFY;ENOG4111K5V	S:Function unknown;	ABR01162.1	endonuclease/reverse transcriptase [Sus scrofa]	sp|O00370|LORF2_HUMAN;	LINE-1 retrotransposable element ORF2 protein OS=Homo sapiens OX=9606 PE=1 SV=1;	PF00079.17	Serpin	Serpin
ENSSSCG00000005503	TLR4	toll like receptor 4 [Source:NCBI gene;Acc:399541]	1.889	0.917385	up	GO:0007165;GO:0050729;GO:0070430;GO:0042535;GO:0070434;GO:0050727;GO:0032728;GO:0032729;GO:0035666;GO:0032727;GO:0032722;GO:0032720;GO:0043123;GO:0046330;GO:0045416;GO:0060907;GO:0031663;GO:0002376;GO:0043032;GO:0032733;GO:0032732;GO:0071260;GO:0010572;GO:0010628;GO:0050829;GO:0032496;GO:0032497;GO:0051770;GO:0002537;GO:0050707;GO:0050702;GO:0032700;GO:0032707;GO:0032760;GO:0030890;GO:0032735;GO:…	BP:signal transduction;BP:positive regulation of inflammatory response;BP:positive regulation of nucleotide-binding oligomerization domain containing 1 signaling pathway;BP:positive regulation of tumor necrosis factor biosynthetic process;BP:positive regulation of nucleotide-binding oligomerization domain containing 2 signaling pathway;BP:regulation of inflammatory response;BP:positive regulation…	K10160	TLR4, CD284	map04064;map04066;map04145;map04151;map04217;map04620;map04621;map05130;map05132;map05133;map05134;map05140;map05142;map05144;map05145;map05146;map05152;map05161;map05162;map05164;map05205;map05321;map05323	NF-kappa B signaling pathway;HIF-1 signaling pathway;Phagosome;PI3K-Akt signaling pathway;Necroptosis;Toll-like receptor signaling pathway;NOD-like receptor signaling pathway;Pathogenic Escherichia coli infection;Salmonella infection;Pertussis;Legionellosis;Leishmaniasis;Chagas disease (American trypanosomiasis);Malaria;Toxoplasmosis;Amoebiasis;Tuberculosis;Hepatitis B;Measles;Influenza A;Proteog…	COG4886	O:Posttranslational modification, protein turnover, chaperones	NP_001106510.2	toll-like receptor 4 isoform 1 precursor [Sus scrofa]	sp|Q68Y56|TLR4_PIG;	Toll-like receptor 4 OS=Sus scrofa OX=9823 GN=TLR4 PE=2 SV=1;	PF13855.3;PF01582.17;PF12799.4;PF14580.3;PF13676.3;PF08937.8	LRR_8;TIR;LRR_4;LRR_9;TIR_2;DUF1863	Leucine rich repeat;TIR domain;Leucine Rich repeats;Leucine-rich repeat;TIR domain;MTH538 TIR-like domain
ENSSSCG00000006162	ZC2HC1A	zinc finger C2HC-type containing 1A [Source:NCBI gene;Acc:100154167]	0.577	-0.792811	down	------	------	------	------	------	------	ENOG4111J7C	O:Posttranslational modification, protein turnover, chaperones	XP_005663071.1	zinc finger C2HC domain-containing protein 1A isoform X3 [Sus scrofa]	sp|A4FUE7|ZC21A_BOVIN;	Zinc finger C2HC domain-containing protein 1A OS=Bos taurus OX=9913 GN=ZC2HC1A PE=2 SV=1;	PF13913.3	zf-C2HC_2	zinc-finger of a C2HC-type
ENSSSCG00000006169	ZFHX4	zinc finger homeobox 4 [Source:NCBI gene;Acc:100514045]	0.243	-2.03969	down	GO:0000122;GO:0006355;GO:0045893;GO:0005634;GO:0043565;GO:0044212;GO:0008270;GO:0003676;GO:0003677;GO:0000978;GO:0046872	BP:negative regulation of transcription from RNA polymerase II promoter;BP:regulation of transcription, DNA-templated;BP:positive regulation of transcription, DNA-templated;CC:nucleus;MF:sequence-specific DNA binding;MF:transcription regulatory region DNA binding;MF:zinc ion binding;MF:nucleic acid binding;MF:DNA binding;MF:RNA polymerase II core promoter proximal region sequence-specific DNA bin…	K09380	ZFHX4	------	------	ENOG410XYHC	O:Posttranslational modification, protein turnover, chaperones	XP_020944839.1	zinc finger homeobox protein 4 isoform X2 [Sus scrofa]	sp|Q86UP3|ZFHX4_HUMAN;	Zinc finger homeobox protein 4 OS=Homo sapiens OX=9606 GN=ZFHX4 PE=1 SV=1;	PF00046.26;PF00096.23;PF12874.4;PF13909.3;PF05605.9	Homeobox;zf-C2H2;zf-met;zf-H2C2_5;zf-Di19	Homeobox domain;Zinc finger, C2H2 type;Zinc-finger of C2H2 type;C2H2-type zinc-finger domain;Drought induced 19 protein
ENSSSCG00000006463	PEAR1	platelet endothelial aggregation receptor 1 [Source:NCBI gene;Acc:100156908]	0.052	-4.26635	down	GO:0043491;GO:0043654;GO:0045746;GO:0014065;GO:0070527;GO:0016021;GO:0016020;GO:0005886;GO:0001891;GO:0038023;GO:0005515	BP:protein kinase B signaling;BP:recognition of apoptotic cell;BP:negative regulation of Notch signaling pathway;BP:phosphatidylinositol 3-kinase signaling;BP:platelet aggregation;CC:integral component of membrane;CC:membrane;CC:plasma membrane;CC:phagocytic cup;MF:signaling receptor activity;MF:protein binding;	------	------	------	------	ENOG410XQWV	K:Transcription	XP_001929552.1	platelet endothelial aggregation receptor 1 isoform X2 [Sus scrofa]	sp|Q5VY43|PEAR1_HUMAN;	Platelet endothelial aggregation receptor 1 OS=Homo sapiens OX=9606 GN=PEAR1 PE=1 SV=1;	PF00053.21;PF07974.10;PF12661.4	Laminin_EGF;EGF_2;hEGF	Laminin EGF domain;EGF-like domain;Human growth factor-like EGF
ENSSSCG00000006474	NES	nestin [Source:NCBI gene;Acc:100153933]	0.661	-0.597704	down	GO:0032091;GO:0000086;GO:0072089;GO:0043086;GO:0005737;GO:0045111;GO:0005882;GO:0019215;GO:0005198	BP:negative regulation of protein binding;BP:G2/M transition of mitotic cell cycle;BP:stem cell proliferation;BP:negative regulation of catalytic activity;CC:cytoplasm;CC:intermediate filament cytoskeleton;CC:intermediate filament;MF:intermediate filament binding;MF:structural molecule activity;	K07609	NES	------	------	ENOG410XZH4	S:Function unknown	XP_005663322.1	nestin [Sus scrofa]	sp|P48681|NEST_HUMAN;	Nestin OS=Homo sapiens OX=9606 GN=NES PE=1 SV=2;	PF00038.18	Filament	Intermediate filament protein
ENSSSCG00000006703	PRKAB2	protein kinase AMP-activated non-catalytic subunit beta 2 [Source:NCBI gene;Acc:100157793]	0.639	-0.645946	down	GO:0006468;GO:0050790;GO:0045859;GO:0007165;GO:0005737;GO:0031588;GO:0120162;GO:0005634;GO:0016301;GO:0019901;GO:0005515;GO:0004679;GO:0042802	BP:protein phosphorylation;BP:regulation of catalytic activity;BP:regulation of protein kinase activity;BP:signal transduction;CC:cytoplasm;CC:nucleotide-activated protein kinase complex;CC:old GO;CC:nucleus;MF:kinase activity;MF:protein kinase binding;MF:protein binding;MF:AMP-activated protein kinase activity;MF:identical protein binding;	K07199	PRKAB	map04068;map04152;map04211;map04213;map04530;map04710;map04714;map04910;map04920;map04921;map04922;map04931;map04932;map05410	FoxO signaling pathway;AMPK signaling pathway;Longevity regulating pathway;Longevity regulating pathway - multiple species;Tight junction;Circadian rhythm;Thermogenesis;Insulin signaling pathway;Adipocytokine signaling pathway;Oxytocin signaling pathway;Glucagon signaling pathway;Insulin resistance;Non-alcoholic fatty liver disease (NAFLD);Hypertrophic cardiomyopathy (HCM)	ENOG410XRB3	S:Function unknown	XP_019511383.1	PREDICTED: 5'-AMP-activated protein kinase subunit beta-2 isoform X3 [Hipposideros armiger]	sp|O43741|AAKB2_HUMAN;	5'-AMP-activated protein kinase subunit beta-2 OS=Homo sapiens OX=9606 GN=PRKAB2 PE=1 SV=1;	PF16561.2;PF04739.12	AMPK1_CBM;AMPKBI	Glycogen recognition site of AMP-activated protein kinase;5'-AMP-activated protein kinase beta subunit, interaction domain
ENSSSCG00000007436	MMP9	matrix metallopeptidase 9 [Source:NCBI gene;Acc:654325]	0.353	-1.5024	down	GO:0090200;GO:0001501;GO:0050900;GO:0001503;GO:0043388;GO:0051549;GO:0043065;GO:0043066;GO:0045742;GO:2000697;GO:0006508;GO:1904707;GO:2001268;GO:0030335;GO:0034614;GO:0071276;GO:0035987;GO:1904645;GO:0007566;GO:0030574;GO:1900122;GO:0030198;GO:2001243;GO:2001258;GO:0001934;GO:0031012;GO:0005615;GO:0070062;GO:0004175;GO:0008270;GO:0008233;GO:0008237;GO:0046872;GO:0042802;GO:0016787;GO:0004222	BP:positive regulation of release of cytochrome c from mitochondria;BP:skeletal system development;BP:leukocyte migration;BP:ossification;BP:positive regulation of DNA binding;BP:positive regulation of keratinocyte migration;BP:positive regulation of apoptotic process;BP:negative regulation of apoptotic process;BP:positive regulation of epidermal growth factor receptor signaling pathway;BP:negati…	K01403	MMP9	map01522;map04657;map04668;map04670;map04915;map04926;map05161;map05200;map05202;map05205;map05206;map05215;map05219;map05418	Endocrine resistance;IL-17 signaling pathway;TNF signaling pathway;Leukocyte transendothelial migration;Estrogen signaling pathway;Relaxin signaling pathway;Hepatitis B;Pathways in cancer;Transcriptional misregulation in cancer;Proteoglycans in cancer;MicroRNAs in cancer;Prostate cancer;Bladder cancer;Fluid shear stress and atherosclerosis	ENOG410XQ5D	O:Posttranslational modification, protein turnover, chaperones	NP_001033093.1	matrix metalloproteinase-9 precursor [Sus scrofa]	sp|P52176|MMP9_BOVIN;	Matrix metalloproteinase-9 OS=Bos taurus OX=9913 GN=MMP9 PE=2 SV=1;	PF00413.21;PF00040.16;PF00045.16;PF01471.15;PF04886.9	Peptidase_M10;fn2;Hemopexin;PG_binding_1;PT	Matrixin;Fibronectin type II domain;Hemopexin;Putative peptidoglycan binding domain;PT repeat
ENSSSCG00000007497	GCNT7	glucosaminyl (N-acetyl) transferase family member 7 [Source:NCBI gene;Acc:100134987]	0.152	-2.72235	down	GO:0006486;GO:0005794;GO:0016021;GO:0016020;GO:0000139;GO:0016740;GO:0016757;GO:0008375	BP:protein glycosylation;CC:Golgi apparatus;CC:integral component of membrane;CC:membrane;CC:Golgi membrane;MF:transferase activity;MF:transferase activity, transferring glycosyl groups;MF:acetylglucosaminyltransferase activity;	------	------	------	------	ENOG410XQ7M	S:Function unknown	NP_001107171.1	beta-1,3-galactosyl-O-glycosyl-glycoprotein beta-1,6-N-acetylglucosaminyltransferase 7 [Sus scrofa]	sp|A5GFW8|GCNT7_PIG;	Beta-1,3-galactosyl-O-glycosyl-glycoprotein beta-1,6-N-acetylglucosaminyltransferase 7 OS=Sus scrofa OX=9823 GN=GCNT7 PE=3 SV=1;	PF02485.18	Branch	Core-2/I-Branching enzyme
ENSSSCG00000008073	OMD	osteomodulin [Source:NCBI gene;Acc:100511925]	0.171	-2.54864	down	GO:0007155;GO:0062023;GO:0007409;GO:0030500;GO:0070062;GO:0031012;GO:0005578;GO:0005615;GO:0005515	BP:cell adhesion;BP:old GO;BP:axonogenesis;BP:regulation of bone mineralization;CC:extracellular exosome;CC:extracellular matrix;CC:proteinaceous extracellular matrix;CC:extracellular space;MF:protein binding;	K08124	OMD	------	------	COG4886	S:Function unknown	XP_003124829.1	osteomodulin [Sus scrofa]	sp|O77742|OMD_BOVIN;	Osteomodulin OS=Bos taurus OX=9913 GN=OMD PE=1 SV=1;	PF13855.3;PF12799.4;PF01462.15;PF13306.3;PF14580.3	LRR_8;LRR_4;LRRNT;LRR_5;LRR_9	Leucine rich repeat;Leucine Rich repeats;Leucine rich repeat N-terminal domain;Leucine rich repeats;Leucine-rich repeat
ENSSSCG00000008413	GPR75	G protein-coupled receptor 75 [Source:NCBI gene;Acc:100517153]	0.286	-1.80784	down	GO:0070098;GO:1901214;GO:0007186;GO:0016021;GO:0016020;GO:0005887;GO:0004930;GO:0016493	BP:chemokine-mediated signaling pathway;BP:regulation of neuron death;BP:G-protein coupled receptor signaling pathway;CC:integral component of membrane;CC:membrane;CC:integral component of plasma membrane;MF:G-protein coupled receptor activity;MF:C-C chemokine receptor activity;	K08417	GPR75	------	------	ENOG410ZQWK	U:Intracellular trafficking, secretion, and vesicular transport	NP_001191974.1	probable G-protein coupled receptor 75 [Sus scrofa]	sp|O95800|GPR75_HUMAN;	Probable G-protein coupled receptor 75 OS=Homo sapiens OX=9606 GN=GPR75 PE=1 SV=1;	PF00001.18	7tm_1	7 transmembrane receptor
ENSSSCG00000008959	CXCL2	chemokine (C-X-C motif) ligand 2 [Source:NCBI gene;Acc:414904]	1.603	0.680401	up	GO:0006935;GO:0060326;GO:0006952;GO:0006955;GO:0010469;GO:0005576;GO:0005615;GO:0005125;GO:0008009	BP:chemotaxis;BP:cell chemotaxis;BP:defense response;BP:immune response;BP:regulation of receptor activity;CC:extracellular region;CC:extracellular space;MF:cytokine activity;MF:chemokine activity;	K05505	CXCL1_2_3, GRO	map05167;map04657;map04668;map05134;map04621;map05132;map04060;map04062	Kaposi sarcoma-associated herpesvirus infection;IL-17 signaling pathway;TNF signaling pathway;Legionellosis;NOD-like receptor signaling pathway;Salmonella infection;Cytokine-cytokine receptor interaction;Chemokine signaling pathway	ENOG410ZT1C	S:Function unknown	AAS91557.1	chemokine (C-X-C motif) ligand 2 [Sus scrofa]	sp|O46677|GROB_BOVIN;	Growth-regulated protein homolog beta OS=Bos taurus OX=9913 PE=3 SV=1;	PF00048.17	IL8	Small cytokines
ENSSSCG00000009048	GAB1	GRB2 associated binding protein 1 [Source:NCBI gene;Acc:100511026]	0.627	-0.673734	down	GO:0031532;GO:0038084;GO:0001525;GO:0045766;GO:0090668	BP:actin cytoskeleton reorganization;BP:vascular endothelial growth factor signaling pathway;BP:angiogenesis;BP:positive regulation of angiogenesis;BP:endothelial cell chemotaxis to vascular endothelial growth factor;	K09593	GAB1	map01521;map04012;map04014;map04072;map04722;map05100;map05205;map05211;map05225;map05226	EGFR tyrosine kinase inhibitor resistance;ErbB signaling pathway;Ras signaling pathway;Phospholipase D signaling pathway;Neurotrophin signaling pathway;Bacterial invasion of epithelial cells;Proteoglycans in cancer;Renal cell carcinoma;Hepatocellular carcinoma;Gastric cancer	ENOG4111RDE	S:Function unknown	XP_003129225.4	LOW QUALITY PROTEIN: GRB2-associated-binding protein 1 [Sus scrofa]	sp|Q13480|GAB1_HUMAN;	GRB2-associated-binding protein 1 OS=Homo sapiens OX=9606 GN=GAB1 PE=1 SV=2;	PF00169.26;PF15413.3	PH;PH_11	PH domain;Pleckstrin homology domain
ENSSSCG00000009222	SPARCL1	SPARC like 1 [Source:NCBI gene;Acc:100037275]	0.159	-2.65147	down	GO:0099560;GO:0007165;GO:0070062;GO:0005615;GO:0098978;GO:0062023;GO:0005578;GO:0005515;GO:0005518;GO:0005509	BP:synaptic membrane adhesion;BP:signal transduction;CC:extracellular exosome;CC:extracellular space;CC:glutamatergic synapse;CC:old GO;CC:proteinaceous extracellular matrix;MF:protein binding;MF:collagen binding;MF:calcium ion binding;	------	------	------	------	ENOG41101WW	S:Function unknown	XP_005667058.1	SPARC-like protein 1 isoform X2 [Sus scrofa]	sp|Q14515|SPRL1_HUMAN;	SPARC-like protein 1 OS=Homo sapiens OX=9606 GN=SPARCL1 PE=1 SV=2;	PF10591.6;PF00050.18;PF07648.12;PF09289.7	SPARC_Ca_bdg;Kazal_1;Kazal_2;FOLN	Secreted protein acidic and rich in cysteine Ca binding region;Kazal-type serine protease inhibitor domain;Kazal-type serine protease inhibitor domain;Follistatin/Osteonectin-like EGF domain
ENSSSCG00000009379	NEK3	NIMA related kinase 3 [Source:NCBI gene;Acc:100513679]	0.192	-2.38144	down	GO:0090043;GO:0006468;GO:0048812;GO:0030010;GO:0004672;GO:0005524	BP:regulation of tubulin deacetylation;BP:protein phosphorylation;BP:neuron projection morphogenesis;BP:establishment of cell polarity;MF:protein kinase activity;MF:ATP binding;	K20873	NEK3	------	------	ENOG410Y7JF	T:Signal transduction mechanisms	XP_005668438.2	serine/threonine-protein kinase Nek3 isoform X6 [Sus scrofa]	sp|P51956|NEK3_HUMAN;	Serine/threonine-protein kinase Nek3 OS=Homo sapiens OX=9606 GN=NEK3 PE=1 SV=2;	PF00069.22;PF07714.14;PF14531.3;PF01636.20	Pkinase;Pkinase_Tyr;Kinase-like;APH	Protein kinase domain;Protein tyrosine kinase;Kinase-like;Phosphotransferase enzyme family
ENSSSCG00000009446	PCDH17	protocadherin 17 [Source:NCBI gene;Acc:100157362]	0.619	-0.691643	down	GO:0030534;GO:0007156;GO:1904071;GO:0050805;GO:0099560;GO:0007155;GO:2000807;GO:0016021;GO:0016020;GO:0098978;GO:0099055;GO:0005886;GO:0098982;GO:0099056;GO:0005509	BP:adult behavior;BP:homophilic cell adhesion via plasma membrane adhesion molecules;BP:presynaptic active zone assembly;BP:negative regulation of synaptic transmission;BP:synaptic membrane adhesion;BP:cell adhesion;BP:regulation of synaptic vesicle clustering;CC:integral component of membrane;CC:membrane;CC:glutamatergic synapse;CC:integral component of postsynaptic membrane;CC:plasma membrane;C…	K16499	PCDHD2	------	------	ENOG410XQHI	U:Intracellular trafficking, secretion, and vesicular transport	XP_005872735.1	PREDICTED: protocadherin-17 isoform X3 [Myotis brandtii]	sp|O14917|PCD17_HUMAN;	Protocadherin-17 OS=Homo sapiens OX=9606 GN=PCDH17 PE=2 SV=2;	PF00028.14;PF08266.9;PF16492.2	Cadherin;Cadherin_2;Cadherin_C_2	Cadherin domain;Cadherin-like;Cadherin cytoplasmic C-terminal
ENSSSCG00000009729	ZNF84	zinc finger protein 84 [Source:NCBI gene;Acc:100620909]	0.03	-5.03634	down	GO:0006355;GO:0005622;GO:0046872;GO:0003676	BP:regulation of transcription, DNA-templated;CC:intracellular;MF:metal ion binding;MF:nucleic acid binding;	K09228	KRAB	------	------	COG5048	S:Function unknown	XP_020928544.1	zinc finger protein 84 isoform X1 [Sus scrofa]	sp|P51523|ZNF84_HUMAN;	Zinc finger protein 84 OS=Homo sapiens OX=9606 GN=ZNF84 PE=1 SV=2;	PF13465.3;PF00096.23;PF13894.3;PF01352.24;PF13912.3	zf-H2C2_2;zf-C2H2;zf-C2H2_4;KRAB;zf-C2H2_6	Zinc-finger double domain;Zinc finger, C2H2 type;C2H2-type zinc finger;KRAB box;C2H2-type zinc finger
ENSSSCG00000010026	PIK3IP1	phosphoinositide-3-kinase interacting protein 1 [Source:NCBI gene;Acc:100155147]	0.613	-0.705771	down	GO:0043553;GO:0014067;GO:0070062;GO:0016021;GO:0016020;GO:0005886;GO:0036313	BP:negative regulation of phosphatidylinositol 3-kinase activity;BP:negative regulation of phosphatidylinositol 3-kinase signaling;CC:extracellular exosome;CC:integral component of membrane;CC:membrane;CC:plasma membrane;MF:phosphatidylinositol 3-kinase catalytic subunit binding;	------	------	------	------	ENOG4112B5B	U:Intracellular trafficking, secretion, and vesicular transport	XP_001926569.1	phosphoinositide-3-kinase-interacting protein 1 isoform X2 [Sus scrofa]	sp|Q1RMT9|P3IP1_BOVIN;	Phosphoinositide-3-kinase-interacting protein 1 OS=Bos taurus OX=9913 GN=PIK3IP1 PE=2 SV=1;	PF00051.15	Kringle	Kringle domain
ENSSSCG00000010199	RET	ret proto-oncogene [Source:NCBI gene;Acc:100155053]	0.047	-4.42377	down	GO:0000187;GO:0016310;GO:0030155;GO:0030154;GO:0033619;GO:0030335;GO:0018108;GO:0001755;GO:0048484;GO:0010628;GO:0007169;GO:0051897;GO:0035799;GO:0042551;GO:0061146;GO:0000165;GO:0001657;GO:0045893;GO:0048265;GO:0006468;GO:0033141;GO:0030182;GO:0043410;GO:0007158;GO:0007155;GO:0022008;GO:0007156;GO:0001838;GO:0045793;GO:0050770;GO:0007399;GO:0035860;GO:0071300;GO:0033630;GO:0072300;GO:0010976;GO:…	BP:activation of MAPK activity;BP:phosphorylation;BP:regulation of cell adhesion;BP:cell differentiation;BP:membrane protein proteolysis;BP:positive regulation of cell migration;BP:peptidyl-tyrosine phosphorylation;BP:neural crest cell migration;BP:enteric nervous system development;BP:positive regulation of gene expression;BP:transmembrane receptor protein tyrosine kinase signaling pathway;BP:po…	K05126	RET	map05200;map05216;map05230	Pathways in cancer;Thyroid cancer;Central carbon metabolism in cancer	COG0515	J:Translation, ribosomal structure and biogenesis	XP_020928491.1	LOW QUALITY PROTEIN: proto-oncogene tyrosine-protein kinase receptor Ret [Sus scrofa]	sp|P07949|RET_HUMAN;	Proto-oncogene tyrosine-protein kinase receptor Ret OS=Homo sapiens OX=9606 GN=RET PE=1 SV=3;	PF07714.14;PF00069.22;PF00028.14	Pkinase_Tyr;Pkinase;Cadherin	Protein tyrosine kinase;Protein kinase domain;Cadherin domain
ENSSSCG00000010655	GFRA1	GDNF family receptor alpha 1 [Source:NCBI gene;Acc:100152565]	0.608	-0.717403	down	GO:0007399;GO:0031225;GO:0016020;GO:0005886;GO:0038023	BP:nervous system development;CC:anchored component of membrane;CC:membrane;CC:plasma membrane;MF:signaling receptor activity;	K19895	GFRA1, GDNFRA	------	------	ENOG410XPTA	S:Function unknown	XP_001925181.1	GDNF family receptor alpha-1 isoform X1 [Sus scrofa]	sp|P97785|GFRA1_MOUSE;	GDNF family receptor alpha-1 OS=Mus musculus OX=10090 GN=Gfra1 PE=2 SV=2;	PF02351.13	GDNF	GDNF/GAS1 domain
ENSSSCG00000011178	CPNE4	copine 4 [Source:NCBI gene;Acc:100157532]	0.607	-0.720008	down	------	------	------	------	------	------	ENOG410XPC8	S:Function unknown	XP_023385440.1	copine-4 isoform X1 [Pteropus vampyrus]	sp|Q8BLR2|CPNE4_MOUSE;	Copine-4 OS=Mus musculus OX=10090 GN=Cpne4 PE=1 SV=1;	PF07002.13;PF00168.27;PF10138.6;PF00092.25	Copine;C2;vWA-TerF-like;VWA	Copine;C2 domain;vWA found in TerF C terminus;von Willebrand factor type A domain
ENSSSCG00000011641	SLCO2A1	solute carrier organic anion transporter family member 2A1 [Source:NCBI gene;Acc:100144510]	0.351	-1.51238	down	GO:0015732;GO:0006811;GO:0055085;GO:0016021;GO:0016020;GO:0005886;GO:0015132;GO:0005215;GO:0005515	BP:prostaglandin transport;BP:ion transport;BP:transmembrane transport;CC:integral component of membrane;CC:membrane;CC:plasma membrane;MF:prostaglandin transmembrane transporter activity;MF:transporter activity;MF:protein binding;	K14345	SLCO2A	------	------	ENOG410XRSF	O:Posttranslational modification, protein turnover, chaperones	NP_001116667.2	solute carrier organic anion transporter family member 2A1 [Sus scrofa]	sp|Q92959|SO2A1_HUMAN;	Solute carrier organic anion transporter family member 2A1 OS=Homo sapiens OX=9606 GN=SLCO2A1 PE=1 SV=2;	PF03137.17;PF07690.13;PF07648.12	OATP;MFS_1;Kazal_2	Organic Anion Transporter Polypeptide;Major Facilitator Superfamily;Kazal-type serine protease inhibitor domain
ENSSSCG00000011828	FAM43A	family with sequence similarity 43 member A [Source:NCBI gene;Acc:100523468]	0.568	-0.815634	down	GO:0008150;GO:0005575;GO:0003674;GO:0005515	BP:biological_process;CC:cellular_component;MF:molecular_function;MF:protein binding;	------	------	------	------	ENOG410YZ8H	S:Function unknown	XP_003132648.1	protein FAM43A [Sus scrofa]	sp|Q8N2R8|FA43A_HUMAN;	Protein FAM43A OS=Homo sapiens OX=9606 GN=FAM43A PE=2 SV=2;	PF14719.3;PF00640.20	PID_2;PID	Phosphotyrosine interaction domain;Phosphotyrosine interaction domain
ENSSSCG00000011851		mucin 20, cell surface associated [Source:NCBI gene;Acc:100134954]	0.641	-0.641711	down	GO:0048012	BP:hepatocyte growth factor receptor signaling pathway;	------	------	------	------	ENOG4111Y2D	T:Signal transduction mechanisms	NP_001106911.1	mucin-20 precursor [Sus scrofa]	sp|Q8N307|MUC20_HUMAN;	Mucin-20 OS=Homo sapiens OX=9606 GN=MUC20 PE=1 SV=3;	------	------	------
ENSSSCG00000012264		zinc finger protein 674 [Source:NCBI gene;Acc:100524005]	0.623	-0.683268	down	GO:0006355;GO:0005622;GO:0046872;GO:0003676	BP:regulation of transcription, DNA-templated;CC:intracellular;MF:metal ion binding;MF:nucleic acid binding;	K09228	KRAB	------	------	COG5048	S:Function unknown	XP_019504975.1	PREDICTED: zinc finger protein 674 isoform X1 [Hipposideros armiger]	sp|Q2M3X9|ZN674_HUMAN;	Zinc finger protein 674 OS=Homo sapiens OX=9606 GN=ZNF674 PE=2 SV=1;	PF13465.3;PF00096.23;PF13894.3;PF01352.24;PF09723.7	zf-H2C2_2;zf-C2H2;zf-C2H2_4;KRAB;Zn-ribbon_8	Zinc-finger double domain;Zinc finger, C2H2 type;C2H2-type zinc finger;KRAB box;Zinc ribbon domain
ENSSSCG00000012319		melanoma-associated antigen D4-like [Source:NCBI gene;Acc:110255204]	1.773	0.826334	up	------	------	------	------	------	------	ENOG4111S70	S:Function unknown	XP_005673681.2	melanoma-associated antigen D4-like [Sus scrofa]	sp|A6QLI5|MAGD4_BOVIN;	Melanoma-associated antigen D4 OS=Bos taurus OX=9913 GN=MAGED4 PE=2 SV=1;	PF01454.16	MAGE	MAGE family
ENSSSCG00000012714		chromosome X CXorf66 homolog [Source:NCBI gene;Acc:100524009]	0.017	-5.86142	down	GO:0016021;GO:0016020	CC:integral component of membrane;CC:membrane;	------	------	------	------	ENOG41117EF	S:Function unknown	XP_003135476.1	uncharacterized protein CXorf66 homolog [Sus scrofa]	sp|Q2YDJ5|CX066_BOVIN;	Uncharacterized protein CXorf66 homolog OS=Bos taurus OX=9913 PE=2 SV=2;	------	------	------
ENSSSCG00000012780	PLXNB3	plexin B3 [Source:NCBI gene;Acc:100525146]	0.465	-1.10589	down	GO:0007162;GO:0007165;GO:0060326;GO:0043087;GO:1902287;GO:0030336;GO:0030334;GO:0034260;GO:0008360;GO:0010976;GO:0050918;GO:0007156;GO:0050772;GO:0071526;GO:0001938;GO:0016021;GO:0016020;GO:0009986;GO:0005887;GO:0002116;GO:0098632;GO:0051022;GO:0017154;GO:0005515;GO:0019904	BP:negative regulation of cell adhesion;BP:signal transduction;BP:cell chemotaxis;BP:regulation of GTPase activity;BP:semaphorin-plexin signaling pathway involved in axon guidance;BP:negative regulation of cell migration;BP:regulation of cell migration;BP:negative regulation of GTPase activity;BP:regulation of cell shape;BP:positive regulation of neuron projection development;BP:positive chemotax…	K06821	PLXNB	map04360	Axon guidance	ENOG410XR88	S:Function unknown	XP_005674062.1	plexin-B3 [Sus scrofa]	sp|Q9ULL4|PLXB3_HUMAN;	Plexin-B3 OS=Homo sapiens OX=9606 GN=PLXNB3 PE=1 SV=2;	PF08337.9;PF01403.16;PF01833.21;PF01437.22	Plexin_cytopl;Sema;TIG;PSI	Plexin cytoplasmic RasGAP domain;Sema domain;IPT/TIG domain;Plexin repeat
ENSSSCG00000012832		matrix-remodeling-associated protein 5 [Source:NCBI gene;Acc:100519997]	2.023	1.01673	up	GO:0005515	MF:protein binding;	------	------	------	------	COG4886	O:Posttranslational modification, protein turnover, chaperones	XP_013846505.2	LOW QUALITY PROTEIN: matrix-remodeling-associated protein 5 [Sus scrofa]	sp|Q9NR99|MXRA5_HUMAN;	Matrix-remodeling-associated protein 5 OS=Homo sapiens OX=9606 GN=MXRA5 PE=1 SV=3;	PF07679.13;PF13927.3;PF00047.22;PF13895.3;PF07686.14;PF13855.3;PF12799.4	I-set;Ig_3;ig;Ig_2;V-set;LRR_8;LRR_4	Immunoglobulin I-set domain;Immunoglobulin domain;Immunoglobulin domain;Immunoglobulin domain;Immunoglobulin V-set domain;Leucine rich repeat;Leucine Rich repeats
ENSSSCG00000014219	CDO1	cysteine dioxygenase type 1 [Source:NCBI gene;Acc:100312964]	0.475	-1.07429	down	GO:0043200;GO:0051384;GO:0019451;GO:0007595;GO:0033762;GO:0045471;GO:0051591;GO:0042412;GO:0006954;GO:0000097;GO:0055114;GO:0005829;GO:0017172;GO:0051213;GO:0016702;GO:0008198;GO:0005506;GO:0046872	BP:response to amino acid;BP:response to glucocorticoid;BP:L-cysteine catabolic process to pyruvate, using cysteine dioxygenase;BP:lactation;BP:response to glucagon;BP:response to ethanol;BP:response to cAMP;BP:taurine biosynthetic process;BP:inflammatory response;BP:sulfur amino acid biosynthetic process;BP:oxidation-reduction process;CC:cytosol;MF:cysteine dioxygenase activity;MF:dioxygenase ac…	K00456	CDO1	map00270;map00430	Cysteine and methionine metabolism;Taurine and hypotaurine metabolism	ENOG410XQM4	E:Amino acid transport and metabolism	NP_001161115.1	cysteine dioxygenase type 1 [Sus scrofa]	sp|Q16878|CDO1_HUMAN;	Cysteine dioxygenase type 1 OS=Homo sapiens OX=9606 GN=CDO1 PE=1 SV=2;	PF05995.9;PF07847.9	CDO_I;DUF1637	Cysteine dioxygenase type I;Protein of unknown function
ENSSSCG00000015287	TMCC2	transmembrane and coiled-coil domain family 2 [Source:NCBI gene;Acc:100627220]	0.261	-1.93607	down	GO:0042982;GO:0016021;GO:0016020;GO:0005783	BP:amyloid precursor protein metabolic process;CC:integral component of membrane;CC:membrane;CC:endoplasmic reticulum;	------	------	------	------	ENOG410Y9KV	S:Function unknown	XP_020918935.1	transmembrane and coiled-coil domains protein 2 isoform X1 [Sus scrofa]	sp|O75069|TMCC2_HUMAN;	Transmembrane and coiled-coil domains protein 2 OS=Homo sapiens OX=9606 GN=TMCC2 PE=1 SV=3;	PF10267.6	Tmemb_cc2	Predicted transmembrane and coiled-coil 2 protein
ENSSSCG00000015976	LNPK	lunapark, ER junction formation factor [Source:NCBI gene;Acc:100514196]	0.662	-0.595305	down	GO:0042733;GO:0032330;GO:0007029;GO:0007596;GO:0035115;GO:0071788;GO:1903373;GO:0071786;GO:0016020;GO:0005783;GO:0016021;GO:0005789;GO:0005654;GO:0030176;GO:0098826;GO:0071782;GO:0042802	BP:embryonic digit morphogenesis;BP:regulation of chondrocyte differentiation;BP:endoplasmic reticulum organization;BP:blood coagulation;BP:embryonic forelimb morphogenesis;BP:endoplasmic reticulum tubular network maintenance;BP:positive regulation of endoplasmic reticulum tubular network organization;BP:endoplasmic reticulum tubular network organization;CC:membrane;CC:endoplasmic reticulum;CC:in…	------	------	------	------	ENOG4111I2R	S:Function unknown	XP_005672029.1	protein lunapark isoform X1 [Sus scrofa]	sp|Q9C0E8|LNP_HUMAN;	Endoplasmic reticulum junction formation protein lunapark OS=Homo sapiens OX=9606 GN=LNPK PE=1 SV=2;	PF10058.6;PF13687.3	zinc_ribbon_10;DUF4153	Predicted integral membrane zinc-ribbon metal-binding protein;Domain of unknown function
ENSSSCG00000016602	HYAL4	hyaluronidase 4 [Source:NCBI gene;Acc:100524837]	0.323	-1.63008	down	GO:0030207;GO:0005975;GO:0008152;GO:0009986;GO:0016787;GO:0004415;GO:0016798;GO:0003824	BP:chondroitin sulfate catabolic process;BP:carbohydrate metabolic process;BP:metabolic process;CC:cell surface;MF:hydrolase activity;MF:hyalurononglucosaminidase activity;MF:hydrolase activity, acting on glycosyl bonds;MF:catalytic activity;	K01197	hya	map00531	Glycosaminoglycan degradation	ENOG410XPZT	G:Carbohydrate transport and metabolism	XP_003134772.2	hyaluronidase-4 isoform X2 [Sus scrofa]	sp|Q2M3T9|HYAL4_HUMAN;	Hyaluronidase-4 OS=Homo sapiens OX=9606 GN=HYAL4 PE=1 SV=2;	PF01630.15	Glyco_hydro_56	Hyaluronidase
ENSSSCG00000016656	ELMO1	engulfment and cell motility 1 [Source:NCBI gene;Acc:100522109]	1.987	0.990814	up	GO:0006909;GO:0030029;GO:0016601;GO:0048870;GO:0030036;GO:0006911;GO:0016477;GO:0005737;GO:0032045;GO:0005886;GO:0005085;GO:0017124	BP:phagocytosis;BP:actin filament-based process;BP:Rac protein signal transduction;BP:cell motility;BP:actin cytoskeleton organization;BP:phagocytosis, engulfment;BP:cell migration;CC:cytoplasm;CC:guanyl-nucleotide exchange factor complex;CC:plasma membrane;MF:guanyl-nucleotide exchange factor activity;MF:SH3 domain binding;	K12366	ELMO1, CED12	map04062;map05100;map05131	Chemokine signaling pathway;Bacterial invasion of epithelial cells;Shigellosis	ENOG410XPKN	S:Function unknown	XP_015092798.1	PREDICTED: engulfment and cell motility protein 1 isoform X2 [Vicugna pacos]	sp|Q92556|ELMO1_HUMAN;	Engulfment and cell motility protein 1 OS=Homo sapiens OX=9606 GN=ELMO1 PE=1 SV=2;	PF11841.5;PF04727.10;PF16457.2	DUF3361;ELMO_CED12;PH_12	Domain of unknown function;ELMO/CED-12 family;Pleckstrin homology domain
ENSSSCG00000017574		RAD52 motif-containing protein 1-like [Source:NCBI gene;Acc:100625662]	0.374	-1.4204	down	GO:0006310;GO:0006281;GO:0000166;GO:0003723;GO:0003676	BP:DNA recombination;BP:DNA repair;MF:nucleotide binding;MF:RNA binding;MF:nucleic acid binding;	K10874	RDM1, RAD52B	------	------	ENOG41123Y3	S:Function unknown	XP_004013048.2	PREDICTED: RAD52 motif-containing protein 1 [Ovis aries]	sp|Q4R856|RDM1_MACFA;	RAD52 motif-containing protein 1 OS=Macaca fascicularis OX=9541 GN=RDM1 PE=2 SV=1;	PF00076.19	RRM_1	RNA recognition motif.
ENSSSCG00000017750	EVI2B	ecotropic viral integration site 2B [Source:NCBI gene;Acc:100524827]	0.524	-0.931566	down	GO:0030854;GO:0016021;GO:0016020	BP:positive regulation of granulocyte differentiation;CC:integral component of membrane;CC:membrane;	K16854	EVI2B, CD361	------	------	ENOG41118NF	S:Function unknown	XP_003131797.1	protein EVI2B [Sus scrofa]	sp|P34910|EVI2B_HUMAN;	Protein EVI2B OS=Homo sapiens OX=9606 GN=EVI2B PE=1 SV=2;	------	------	------
ENSSSCG00000019863	RF00026	RNA, U6 small nuclear 249, pseudogene [Source:HGNC Symbol;Acc:HGNC:47212]	0.094	-3.40703	down	------	------	------	------	------	------	------	------	------	------	------	------	------	------	------
ENSSSCG00000020300	RF00026	RNA, U6 small nuclear 1204, pseudogene [Source:HGNC Symbol;Acc:HGNC:48167]	0.458	-1.12564	down	------	------	------	------	------	------	------	------	------	------	------	------	------	------	------
ENSSSCG00000021069		zinc finger protein 260-like [Source:NCBI gene;Acc:100739480]	0.304	-1.71652	down	GO:0006355;GO:0005634;GO:0003700;GO:0046872;GO:0003676	BP:regulation of transcription, DNA-templated;CC:nucleus;MF:transcription factor activity, sequence-specific DNA binding;MF:metal ion binding;MF:nucleic acid binding;	K09229	ZKSCAN	------	------	COG5048	S:Function unknown	XP_013832976.1	zinc finger protein 260-like [Sus scrofa]	sp|A2T6V8|ZSC12_PANTR;	Zinc finger and SCAN domain-containing protein 12 OS=Pan troglodytes OX=9598 GN=ZSCAN12 PE=3 SV=1;	PF13465.3;PF00096.23;PF02023.14;PF13894.3;PF13912.3;PF16622.2;PF09723.7	zf-H2C2_2;zf-C2H2;SCAN;zf-C2H2_4;zf-C2H2_6;zf-C2H2_11;Zn-ribbon_8	Zinc-finger double domain;Zinc finger, C2H2 type;SCAN domain;C2H2-type zinc finger;C2H2-type zinc finger;zinc-finger C2H2-type;Zinc ribbon domain
ENSSSCG00000021208	SELENOP	selenoprotein P [Source:NCBI gene;Acc:100037964]	1.666	0.73675	up	GO:0007626;GO:0010269;GO:0019953;GO:0009791;GO:0001887;GO:0040008;GO:0007420;GO:0005615;GO:0008430	BP:locomotory behavior;BP:response to selenium ion;BP:sexual reproduction;BP:post-embryonic development;BP:selenium compound metabolic process;BP:regulation of growth;BP:brain development;CC:extracellular space;MF:selenium binding;	------	------	------	------	ENOG4111JK7	O:Posttranslational modification, protein turnover, chaperones	NP_001128295.1	selenoprotein P precursor [Sus scrofa]	sp|P49907|SEPP1_BOVIN;	Selenoprotein P OS=Bos taurus OX=9913 GN=SELENOP PE=2 SV=2;	PF04592.11;PF04593.11	SelP_N;SelP_C	Selenoprotein P, N terminal region;Selenoprotein P, C terminal region
ENSSSCG00000021571	KIF27	kinesin family member 27 [Source:NCBI gene;Acc:100622281]	0.496	-1.01179	down	GO:0021591;GO:0060271;GO:0007018;GO:0003351;GO:0070062;GO:0005929;GO:0005871;GO:0005874;GO:0008017;GO:0003777;GO:0005524;GO:0016887;GO:0000166;GO:0003774	BP:ventricular system development;BP:cilium assembly;BP:microtubule-based movement;BP:epithelial cilium movement;CC:extracellular exosome;CC:cilium;CC:kinesin complex;CC:microtubule;MF:microtubule binding;MF:microtubule motor activity;MF:ATP binding;MF:ATPase activity;MF:nucleotide binding;MF:motor activity;	K10395	KIF4_21_27	------	------	COG5059	S:Function unknown	XP_020920312.1	kinesin-like protein KIF27 isoform X1 [Sus scrofa]	sp|Q86VH2|KIF27_HUMAN;	Kinesin-like protein KIF27 OS=Homo sapiens OX=9606 GN=KIF27 PE=2 SV=1;	PF00225.20;PF16796.2	Kinesin;Microtub_bd	Kinesin motor domain;Microtubule binding
ENSSSCG00000022083		ankyrin repeat and sterile alpha motif domain containing 1B [Source:NCBI gene;Acc:100513089]	0.398	-1.32989	down	GO:1900383;GO:0016020;GO:0005515	BP:regulation of synaptic plasticity by receptor localization to synapse;CC:membrane;MF:protein binding;	K21413	ANKS1	------	------	ENOG410YRJ0;COG0666;ENOG4111F95	S:Function unknown;	CAQ37746.1	putative ankyrin repeat and sterile alpha motif domain containing 1B, partial [Homo sapiens]	sp|Q8BIZ1|ANS1B_MOUSE;	Ankyrin repeat and sterile alpha motif domain-containing protein 1B OS=Mus musculus OX=10090 GN=Anks1b PE=1 SV=3;	PF00640.20;PF08416.10;PF05019.10	PID;PTB;Coq4	Phosphotyrosine interaction domain;Phosphotyrosine-binding domain;Coenzyme Q
ENSSSCG00000022289	PCDH1	protocadherin 1 [Source:NCBI gene;Acc:100626940]	0.591	-0.758778	down	GO:0007155;GO:0007156;GO:0043231;GO:0005730;GO:0016021;GO:0016020;GO:0005886;GO:0005634;GO:0030054;GO:0005509	BP:cell adhesion;BP:homophilic cell adhesion via plasma membrane adhesion molecules;CC:intracellular membrane-bounded organelle;CC:nucleolus;CC:integral component of membrane;CC:membrane;CC:plasma membrane;CC:nucleus;CC:cell junction;MF:calcium ion binding;	K16498	PCDHD1	------	------	ENOG410XPHP	U:Intracellular trafficking, secretion, and vesicular transport	XP_020940598.1	protocadherin-1 isoform X1 [Sus scrofa]	sp|Q08174|PCDH1_HUMAN;	Protocadherin-1 OS=Homo sapiens OX=9606 GN=PCDH1 PE=1 SV=2;	PF00028.14;PF08374.8;PF08266.9;PF16319.2	Cadherin;Protocadherin;Cadherin_2;DUF4958	Cadherin domain;Protocadherin;Cadherin-like;Domain of unknown function
ENSSSCG00000022447	F3	coagulation factor III, tissue factor [Source:NCBI gene;Acc:396677]	1.61	0.687367	up	GO:0007596;GO:0006919;GO:0002541;GO:0051897;GO:0045766;GO:0001938;GO:0019221;GO:0010641;GO:0016020;GO:0005615;GO:0009986;GO:0070062;GO:0031012;GO:0005886;GO:0016021;GO:0005543;GO:0002020;GO:0005515;GO:0004896	BP:blood coagulation;BP:activation of cysteine-type endopeptidase activity involved in apoptotic process;BP:activation of plasma proteins involved in acute inflammatory response;BP:positive regulation of protein kinase B signaling;BP:positive regulation of angiogenesis;BP:positive regulation of endothelial cell proliferation;BP:cytokine-mediated signaling pathway;BP:positive regulation of platele…	K03901	F3, CD142	map04610;map04933	Complement and coagulation cascades;AGE-RAGE signaling pathway in diabetic complications	ENOG4111MW4	A:RNA processing and modification	NP_998950.1	tissue factor [Sus scrofa]	sp|P30931|TF_BOVIN;	Tissue factor OS=Bos taurus OX=9913 GN=F3 PE=1 SV=1;	PF01108.14;PF09294.7	Tissue_fac;Interfer-bind	Tissue factor;Interferon-alpha/beta receptor, fibronectin type III
ENSSSCG00000023010	TMOD1	tropomodulin 1 [Source:NCBI gene;Acc:100316850]	0.093	-3.42953	down	GO:0006936;GO:0030239;GO:0070307;GO:0008344;GO:0051694;GO:0030016;GO:0030863;GO:0016020;GO:0030017;GO:0005884;GO:0005865;GO:0008180;GO:0051015;GO:0003779;GO:0005523	BP:muscle contraction;BP:myofibril assembly;BP:lens fiber cell development;BP:adult locomotory behavior;BP:pointed-end actin filament capping;CC:myofibril;CC:cortical cytoskeleton;CC:membrane;CC:sarcomere;CC:actin filament;CC:striated muscle thin filament;CC:COP9 signalosome;MF:actin filament binding;MF:actin binding;MF:tropomyosin binding;	K10370	TMOD	------	------	ENOG410YAHM	S:Function unknown	XP_003353636.2	tropomodulin-1 [Sus scrofa]	sp|A0JNC0|TMOD1_BOVIN;	Tropomodulin-1 OS=Bos taurus OX=9913 GN=TMOD1 PE=2 SV=1;	PF03250.11	Tropomodulin	Tropomodulin
ENSSSCG00000023630	CPM	carboxypeptidase M [Source:NCBI gene;Acc:100628221]	0.432	-1.20928	down	GO:0016485;GO:0006508;GO:0006518;GO:0005615;GO:0004181;GO:0008270	BP:protein processing;BP:proteolysis;BP:peptide metabolic process;CC:extracellular space;MF:metallocarboxypeptidase activity;MF:zinc ion binding;	K01296	CPM	------	------	ENOG410XX0H	E:Amino acid transport and metabolism	XP_020947631.1	carboxypeptidase M [Sus scrofa]	sp|P14384|CBPM_HUMAN;	Carboxypeptidase M OS=Homo sapiens OX=9606 GN=CPM PE=1 SV=2;	PF00246.21;PF13620.3	Peptidase_M14;CarboxypepD_reg	Zinc carboxypeptidase;Carboxypeptidase regulatory-like domain
ENSSSCG00000023684	MT1A	metallothionein-1E-like [Source:NCBI gene;Acc:102166944]	0.612	-0.708347	down	GO:0071280;GO:0071294;GO:0045926;GO:0006882;GO:0010273;GO:0071276;GO:0005737;GO:0005634;GO:0048471;GO:0008270;GO:0046872	BP:cellular response to copper ion;BP:cellular response to zinc ion;BP:negative regulation of growth;BP:cellular zinc ion homeostasis;BP:detoxification of copper ion;BP:cellular response to cadmium ion;CC:cytoplasm;CC:nucleus;CC:perinuclear region of cytoplasm;MF:zinc ion binding;MF:metal ion binding;	------	------	------	------	------	------	XP_020949549.1	metallothionein-1E-like isoform X1 [Sus scrofa]	------	------	PF00131.17	Metallothio	Metallothionein
ENSSSCG00000023834	RSPH4A	radial spoke head component 4A [Source:NCBI gene;Acc:100524228]	0.199	-2.32987	down	GO:0007017;GO:0035082;GO:0003341;GO:0043232;GO:0031981;GO:0005730;GO:0005634;GO:0005654;GO:0005930	BP:microtubule-based process;BP:axoneme assembly;BP:cilium movement;CC:intracellular non-membrane-bounded organelle;CC:nuclear lumen;CC:nucleolus;CC:nucleus;CC:nucleoplasm;CC:axoneme;	K19756	RSPH4A	------	------	ENOG410XQP5	S:Function unknown	XP_020944882.1	radial spoke head protein 4 homolog A [Sus scrofa]	sp|Q5TD94|RSH4A_HUMAN;	Radial spoke head protein 4 homolog A OS=Homo sapiens OX=9606 GN=RSPH4A PE=1 SV=1;	PF04712.9	Radial_spoke	Radial spokehead-like protein
ENSSSCG00000024556	ZNF445	zinc finger protein 445 [Source:NCBI gene;Acc:100626643]	0.337	-1.56834	down	GO:0006355;GO:0070062;GO:0005634;GO:0005622;GO:0003700;GO:0003676;GO:0046872	BP:regulation of transcription, DNA-templated;CC:extracellular exosome;CC:nucleus;CC:intracellular;MF:transcription factor activity, sequence-specific DNA binding;MF:nucleic acid binding;MF:metal ion binding;	K09229	ZKSCAN	------	------	COG5048	S:Function unknown	XP_003358435.1	zinc finger protein 445 [Sus scrofa]	sp|P59923|ZN445_HUMAN;	Zinc finger protein 445 OS=Homo sapiens OX=9606 GN=ZNF445 PE=1 SV=1;	PF13465.3;PF00096.23;PF02023.14;PF13894.3;PF01352.24;PF13912.3	zf-H2C2_2;zf-C2H2;SCAN;zf-C2H2_4;KRAB;zf-C2H2_6	Zinc-finger double domain;Zinc finger, C2H2 type;SCAN domain;C2H2-type zinc finger;KRAB box;C2H2-type zinc finger
ENSSSCG00000025598	COBLL1	cordon-bleu WH2 repeat protein like 1 [Source:NCBI gene;Acc:100737004]	0.492	-1.02394	down	GO:0003785	MF:actin monomer binding;	------	------	------	------	ENOG4111I5R	S:Function unknown	XP_020931068.1	cordon-bleu protein-like 1 isoform X1 [Sus scrofa]	sp|Q53SF7|COBL1_HUMAN;	Cordon-bleu protein-like 1 OS=Homo sapiens OX=9606 GN=COBLL1 PE=1 SV=2;	PF09469.7;PF02196.12	Cobl;RBD	Cordon-bleu ubiquitin-like domain;Raf-like Ras-binding domain
ENSSSCG00000026422	GPER1	G protein-coupled estrogen receptor 1 [Source:NCBI gene;Acc:100521003]	0.39	-1.35789	down	GO:0032024;GO:0043401;GO:0051055;GO:0050804;GO:0010629;GO:0010628;GO:0007165;GO:0032962;GO:1904753;GO:0071375;GO:0071356;GO:0050769;GO:0007189;GO:0045742;GO:0045599;GO:0071333;GO:0070474;GO:0007186;GO:1904706;GO:0071157;GO:0008284;GO:0030335;GO:1903078;GO:2000724;GO:0071392;GO:0045745;GO:0050728;GO:0043410;GO:0014068;GO:0030518;GO:0010948;GO:0098686;GO:0070374;GO:0007204;GO:0002695;GO:0051898;GO:…	BP:positive regulation of insulin secretion;BP:steroid hormone mediated signaling pathway;BP:negative regulation of lipid biosynthetic process;BP:modulation of synaptic transmission;BP:negative regulation of gene expression;BP:positive regulation of gene expression;BP:signal transduction;BP:positive regulation of inositol trisphosphate biosynthetic process;BP:negative regulation of vascular assoc…	K04246	GPER1, GPR30	map01522;map04915	Endocrine resistance;Estrogen signaling pathway	ENOG4111653	U:Intracellular trafficking, secretion, and vesicular transport	XP_003124292.1	G-protein coupled estrogen receptor 1 [Sus scrofa]	sp|F7EQ49|GPER1_MACMU;	G-protein coupled estrogen receptor 1 OS=Macaca mulatta OX=9544 GN=GPER1 PE=1 SV=1;	PF00001.18;PF10320.6;PF13853.3	7tm_1;7TM_GPCR_Srsx;7tm_4	7 transmembrane receptor;Serpentine type 7TM GPCR chemoreceptor Srsx;Olfactory receptor
ENSSSCG00000026453	ACSM5	acyl-CoA synthetase medium chain family member 5 [Source:NCBI gene;Acc:100511318]	0.159	-2.65584	down	GO:0006633;GO:0006631;GO:0006637;GO:0008152;GO:0005759;GO:0003996;GO:0004321;GO:0003824;GO:0047760;GO:0015645;GO:0046872;GO:0005524;GO:0005525	BP:fatty acid biosynthetic process;BP:fatty acid metabolic process;BP:acyl-CoA metabolic process;BP:metabolic process;CC:mitochondrial matrix;MF:acyl-CoA ligase activity;MF:fatty-acyl-CoA synthase activity;MF:catalytic activity;MF:butyrate-CoA ligase activity;MF:fatty acid ligase activity;MF:metal ion binding;MF:ATP binding;MF:GTP binding;	K01896	ACSM	map00650	Butanoate metabolism	COG0365	I:Lipid transport and metabolism	XP_003124611.3	acyl-coenzyme A synthetase ACSM5, mitochondrial isoform X1 [Sus scrofa]	sp|Q6NUN0|ACSM5_HUMAN;	Acyl-coenzyme A synthetase ACSM5, mitochondrial OS=Homo sapiens OX=9606 GN=ACSM5 PE=1 SV=2;	PF00501.25;PF13193.3	AMP-binding;AMP-binding_C	AMP-binding enzyme;AMP-binding enzyme C-terminal domain
ENSSSCG00000026455	TMEM54	transmembrane protein 54 [Source:NCBI gene;Acc:100621456]	0.439	-1.18789	down	GO:0016021;GO:0016020	CC:integral component of membrane;CC:membrane;	------	------	------	------	ENOG4111SCR	S:Function unknown	XP_010974360.1	PREDICTED: LOW QUALITY PROTEIN: transmembrane protein 54 [Camelus dromedarius]	sp|Q3ZCD2|TMM54_BOVIN;	Transmembrane protein 54 OS=Bos taurus OX=9913 GN=TMEM54 PE=2 SV=1;	PF12304.5	BCLP	Beta-casein like protein
ENSSSCG00000027030	BDKRB2	bradykinin receptor B2 [Source:NCBI gene;Acc:110255240]	0.533	-0.908289	down	GO:1902239;GO:0014832;GO:1902219;GO:0033137;GO:0007165;GO:0009651;GO:0042310;GO:0042311;GO:0007186;GO:0006939;GO:0006950;GO:0050482;GO:1900073;GO:0016021;GO:0016020;GO:0005886;GO:0005768;GO:0004930;GO:0002020;GO:0004947;GO:0031702;GO:0046982	BP:negative regulation of intrinsic apoptotic signaling pathway in response to osmotic stress by p53 class mediator;BP:urinary bladder smooth muscle contraction;BP:negative regulation of intrinsic apoptotic signaling pathway in response to osmotic stress;BP:negative regulation of peptidyl-serine phosphorylation;BP:signal transduction;BP:response to salt stress;BP:vasoconstriction;BP:vasodilation;…	K03916	BDKRB2	map05142;map04810;map04750;map05200;map04961;map04080;map04020;map04022;map04071;map04610	Chagas disease (American trypanosomiasis);Regulation of actin cytoskeleton;Inflammatory mediator regulation of TRP channels;Pathways in cancer;Endocrine and other factor-regulated calcium reabsorption;Neuroactive ligand-receptor interaction;Calcium signaling pathway;cGMP-PKG signaling pathway;Sphingolipid signaling pathway;Complement and coagulation cascades	ENOG41117RA	U:Intracellular trafficking, secretion, and vesicular transport	XP_020955333.1	B2 bradykinin receptor isoform X1 [Sus scrofa]	sp|Q9GLX8|BKRB2_PIG;	B2 bradykinin receptor OS=Sus scrofa OX=9823 GN=BDKRB2 PE=2 SV=1;	PF00001.18	7tm_1	7 transmembrane receptor
ENSSSCG00000027443	MRAS	muscle RAS oncogene homolog [Source:NCBI gene;Acc:100621398]	0.418	-1.25978	down	GO:0007517;GO:0030036;GO:0007165;GO:1990830;GO:0007265;GO:0007264;GO:0070062;GO:0016020;GO:0005622;GO:0005886;GO:0030742;GO:0000166;GO:0003924;GO:0005525	BP:muscle organ development;BP:actin cytoskeleton organization;BP:signal transduction;BP:cellular response to leukemia inhibitory factor;BP:Ras protein signal transduction;BP:small GTPase mediated signal transduction;CC:extracellular exosome;CC:membrane;CC:intracellular;CC:plasma membrane;MF:GTP-dependent protein binding;MF:nucleotide binding;MF:GTPase activity;MF:GTP binding;	K07831	MRAS	map04010;map04014;map04015;map04072;map04140;map04218;map04625;map04810;map05205	MAPK signaling pathway;Ras signaling pathway;Rap1 signaling pathway;Phospholipase D signaling pathway;Autophagy - animal;Cellular senescence;C-type lectin receptor signaling pathway;Regulation of actin cytoskeleton;Proteoglycans in cancer	COG1100	O:Posttranslational modification, protein turnover, chaperones	XP_006759886.1	PREDICTED: ras-related protein M-Ras [Myotis davidii]	sp|O14807|RASM_HUMAN;	Ras-related protein M-Ras OS=Homo sapiens OX=9606 GN=MRAS PE=1 SV=2;	PF00071.19;PF08477.10;PF00009.24;PF00025.18;PF03193.13	Ras;Roc;GTP_EFTU;Arf;DUF258	Ras family;Ras of Complex, Roc, domain of DAPkinase;Elongation factor Tu GTP binding domain;ADP-ribosylation factor family;Protein of unknown function, DUF258
ENSSSCG00000028237	POU2F3	POU class 2 homeobox 3 [Source:NCBI gene;Acc:397514]	0.611	-0.70969	down	GO:0006355;GO:0045944;GO:0006351;GO:0043922;GO:0005634;GO:0043565;GO:0003700;GO:0001228;GO:0003677;GO:0000978	BP:regulation of transcription, DNA-templated;BP:positive regulation of transcription from RNA polymerase II promoter;BP:transcription, DNA-templated;BP:negative regulation by host of viral transcription;CC:nucleus;MF:sequence-specific DNA binding;MF:transcription factor activity, sequence-specific DNA binding;MF:transcriptional activator activity, RNA polymerase II transcription regulatory regio…	K09364	POU2F, OTF	------	------	ENOG410XQ7X	S:Function unknown	XP_020918637.1	POU domain, class 2, transcription factor 3 isoform X1 [Sus scrofa]	sp|Q9UKI9|PO2F3_HUMAN;	POU domain, class 2, transcription factor 3 OS=Homo sapiens OX=9606 GN=POU2F3 PE=2 SV=3;	PF00157.14;PF00046.26	Pou;Homeobox	Pou domain - N-terminal to homeobox domain;Homeobox domain
ENSSSCG00000028549	ECM2	extracellular matrix protein 2 [Source:NCBI gene;Acc:102166778]	0.032	-4.97602	down	GO:0010811;GO:0030198;GO:0005614;GO:0031012;GO:0070052;GO:0005515;GO:0005518;GO:0008201	BP:positive regulation of cell-substrate adhesion;BP:extracellular matrix organization;CC:interstitial matrix;CC:extracellular matrix;MF:collagen V binding;MF:protein binding;MF:collagen binding;MF:heparin binding;	K08119	ECM2	------	------	COG4886	S:Function unknown	XP_020942652.1	extracellular matrix protein 2 isoform X3 [Sus scrofa]	sp|Q3MHH9|ECM2_BOVIN;	Extracellular matrix protein 2 OS=Bos taurus OX=9913 GN=ECM2 PE=2 SV=1;	PF13855.3;PF12799.4;PF00093.15;PF13306.3;PF14828.3	LRR_8;LRR_4;VWC;LRR_5;Amnionless	Leucine rich repeat;Leucine Rich repeats;von Willebrand factor type C domain;Leucine rich repeats;Amnionless
ENSSSCG00000028663		-	0.401	-1.31907	down	GO:0000381;GO:0006397;GO:0042981;GO:0016607;GO:0000166;GO:0003676;GO:0003729	BP:regulation of alternative mRNA splicing, via spliceosome;BP:mRNA processing;BP:regulation of apoptotic process;CC:nuclear speck;MF:nucleotide binding;MF:nucleic acid binding;MF:mRNA binding;	K12822	RBM25, S164	map03040	Spliceosome	ENOG410ZRGA	S:Function unknown	XP_002754129.1	PREDICTED: RNA-binding protein 25 [Callithrix jacchus]	sp|B2RY56|RBM25_MOUSE;	RNA-binding protein 25 OS=Mus musculus OX=10090 GN=Rbm25 PE=1 SV=2;	PF01480.14	PWI	PWI domain
ENSSSCG00000029129	RWDD2A	RWD domain containing 2A [Source:NCBI gene;Acc:100155667]	0.557	-0.844286	down	GO:0005515	MF:protein binding;	------	------	------	------	ENOG410Y76V	C:Energy production and conversion	XP_001926603.1	RWD domain-containing protein 2A [Sus scrofa]	sp|Q9UIY3|RWD2A_HUMAN;	RWD domain-containing protein 2A OS=Homo sapiens OX=9606 GN=RWDD2A PE=1 SV=1;	PF06544.9;PF05773.19	DUF1115;RWD	Protein of unknown function;RWD domain
ENSSSCG00000029501	PLA2G1B	phospholipase A2 group IB [Source:NCBI gene;Acc:445525]	0.267	-1.90777	down	GO:0000187;GO:0006633;GO:0019731;GO:0048146;GO:0050778;GO:0046324;GO:0044249;GO:0006807;GO:0032869;GO:0035556;GO:0061844;GO:1901576;GO:0016042;GO:0015758;GO:0045740;GO:0010524;GO:0002227;GO:0019370;GO:0008284;GO:0006644;GO:0030593;GO:0006629;GO:0032612;GO:0032637;GO:0050830;GO:0006955;GO:0044255;GO:0002446;GO:0051092;GO:0044240;GO:0050482;GO:0045944;GO:0102567;GO:0102568;GO:0046470;GO:0042742;GO:…	BP:activation of MAPK activity;BP:fatty acid biosynthetic process;BP:antibacterial humoral response;BP:positive regulation of fibroblast proliferation;BP:positive regulation of immune response;BP:regulation of glucose import;BP:cellular biosynthetic process;BP:nitrogen compound metabolic process;BP:cellular response to insulin stimulus;BP:intracellular signal transduction;BP:old GO;BP:organic sub…	K01047	PLA2G, SPLA2	map00564;map00565;map00590;map00591;map00592;map04014;map04270;map04972;map04975	Glycerophospholipid metabolism;Ether lipid metabolism;Arachidonic acid metabolism;Linoleic acid metabolism;alpha-Linolenic acid metabolism;Ras signaling pathway;Vascular smooth muscle contraction;Pancreatic secretion;Fat digestion and absorption	ENOG411283D	I:Lipid transport and metabolism	NP_001004037.1	phospholipase A2, major isoenzyme precursor [Sus scrofa]	sp|P00592|PA21B_PIG;	Phospholipase A2, major isoenzyme OS=Sus scrofa OX=9823 GN=PLA2G1B PE=1 SV=1;	PF00068.16	Phospholip_A2_1	Phospholipase A2
ENSSSCG00000029596		-	0.02	-5.64191	down	GO:0016021;GO:0016020	CC:integral component of membrane;CC:membrane;	------	------	------	------	ENOG411156K;ENOG410YXS8	S:Function unknown;	BAD90995.1	TcR gamma-chain, partial [Sus scrofa]	sp|P06335|TCC4_MOUSE;	T-cell receptor gamma chain C region 5/10-13 OS=Mus musculus OX=10090 PE=4 SV=1;	PF07686.14;PF07654.12;PF13927.3;PF00047.22;PF07679.13	V-set;C1-set;Ig_3;ig;I-set	Immunoglobulin V-set domain;Immunoglobulin C1-set domain;Immunoglobulin domain;Immunoglobulin domain;Immunoglobulin I-set domain
ENSSSCG00000029985	ARL10	ADP ribosylation factor like GTPase 10 [Source:NCBI gene;Acc:100624464]	0.291	-1.78106	down	GO:0016020;GO:0016021;GO:0000166;GO:0005525	CC:membrane;CC:integral component of membrane;MF:nucleotide binding;MF:GTP binding;	K07958	ARL10	------	------	COG1100	S:Function unknown	XP_003354236.1	ADP-ribosylation factor-like protein 10 [Sus scrofa]	sp|Q8N8L6|ARL10_HUMAN;	ADP-ribosylation factor-like protein 10 OS=Homo sapiens OX=9606 GN=ARL10 PE=2 SV=1;	PF00025.18;PF00503.17;PF09439.7;PF01926.20;PF08477.10;PF00071.19;PF00005.24	Arf;G-alpha;SRPRB;MMR_HSR1;Roc;Ras;ABC_tran	ADP-ribosylation factor family;G-protein alpha subunit;Signal recognition particle receptor beta subunit;50S ribosome-binding GTPase;Ras of Complex, Roc, domain of DAPkinase;Ras family;ABC transporter
ENSSSCG00000031243		-	0.567	-0.819223	down	GO:0016021;GO:0016020	CC:integral component of membrane;CC:membrane;	------	------	------	------	ENOG4111MEQ;ENOG410Y9TZ;ENOG410XSFY;ENOG410YCJ6;ENOG4111K5V;ENOG410Y65V;ENOG410Y6H4	S:Function unknown;	ABR01162.1	endonuclease/reverse transcriptase [Sus scrofa]	sp|O00370|LORF2_HUMAN;	LINE-1 retrotransposable element ORF2 protein OS=Homo sapiens OX=9606 PE=1 SV=1;	PF12488.5	DUF3704	Protein of unknown function
ENSSSCG00000031281		-	0.387	-1.37022	down	GO:0016021;GO:0016020	CC:integral component of membrane;CC:membrane;	------	------	------	------	ENOG410Y9TZ;ENOG410XSFY;ENOG4111K5V;ENOG4111MEQ	S:Function unknown;	ELR48604.1	hypothetical protein M91_19605 [Bos mutus]	sp|O00370|LORF2_HUMAN;	LINE-1 retrotransposable element ORF2 protein OS=Homo sapiens OX=9606 PE=1 SV=1;	------	------	------
ENSSSCG00000031466		-	0.408	-1.29348	down	------	------	------	------	------	------	ENOG4111MEQ;ENOG4111K5V;ENOG410XSFY;ENOG410Y65V;ENOG410Y6H4	S:Function unknown;	ABR01162.1	endonuclease/reverse transcriptase [Sus scrofa]	sp|O00370|LORF2_HUMAN;	LINE-1 retrotransposable element ORF2 protein OS=Homo sapiens OX=9606 PE=1 SV=1;	PF00078.24;PF08333.8	RVT_1;DUF1725	Reverse transcriptase;Protein of unknown function
ENSSSCG00000031780	MAGI2	membrane associated guanylate kinase, WW and PDZ domain containing 2 [Source:NCBI gene;Acc:100515047]	0.565	-0.823436	down	GO:0032516;GO:0007165;GO:0030336;GO:0051898;GO:0072015;GO:0032926;GO:0038180;GO:0008285;GO:0051291;GO:0002092;GO:0071850;GO:0060395;GO:0003402;GO:2000809;GO:0097118;GO:0010976;GO:0030425;GO:0005923;GO:0005737;GO:0005634;GO:0005770;GO:0048471;GO:0014069;GO:0005886;GO:0036057;GO:0043234;GO:0031697;GO:0030159;GO:0032947;GO:0004871;GO:0070699;GO:0046332;GO:0019902;GO:0005515;GO:0070697	BP:positive regulation of phosphoprotein phosphatase activity;BP:signal transduction;BP:negative regulation of cell migration;BP:negative regulation of protein kinase B signaling;BP:glomerular visceral epithelial cell development;BP:negative regulation of activin receptor signaling pathway;BP:nerve growth factor signaling pathway;BP:negative regulation of cell proliferation;BP:protein heterooligo…	K05629	AIP1	map04015;map04151	Rap1 signaling pathway;PI3K-Akt signaling pathway	ENOG410XNXK	T:Signal transduction mechanisms	XP_020958191.1	membrane-associated guanylate kinase, WW and PDZ domain-containing protein 2 isoform X5 [Sus scrofa]	sp|Q86UL8|MAGI2_HUMAN;	Membrane-associated guanylate kinase, WW and PDZ domain-containing protein 2 OS=Homo sapiens OX=9606 GN=MAGI2 PE=1 SV=3;	PF00595.21;PF16663.2;PF13180.3;PF00397.23;PF16666.2	PDZ;MAGI_u1;PDZ_2;WW;MAGI_u5	PDZ domain;Unstructured region on MAGI;PDZ domain;WW domain;Unstructured region on MAGI
ENSSSCG00000032036		-	0.374	-1.41783	down	------	------	------	------	------	------	ENOG4111MEQ;ENOG410Y9TZ;ENOG410Y3WU;ENOG410YCJ6;ENOG410XSFY;ENOG410Y65V	S:Function unknown;	ABR01162.1	endonuclease/reverse transcriptase [Sus scrofa]	sp|O00370|LORF2_HUMAN;	LINE-1 retrotransposable element ORF2 protein OS=Homo sapiens OX=9606 PE=1 SV=1;	PF08333.8	DUF1725	Protein of unknown function
ENSSSCG00000032203	EPPK1	epiplakin 1 [Source:NCBI gene;Acc:110260406]	0.523	-0.934703	down	GO:0030336;GO:0007010;GO:0045109;GO:0050680;GO:0042060;GO:0061045;GO:0005856;GO:0045095;GO:0097356;GO:0071944;GO:0044424;GO:0030056;GO:0005923;GO:0008092;GO:0044822;GO:0019215	BP:negative regulation of cell migration;BP:cytoskeleton organization;BP:intermediate filament organization;BP:negative regulation of epithelial cell proliferation;BP:wound healing;BP:negative regulation of wound healing;CC:cytoskeleton;CC:keratin filament;CC:perinucleolar compartment;CC:cell periphery;CC:intracellular part;CC:hemidesmosome;CC:bicellular tight junction;MF:cytoskeletal protein bin…	------	------	------	------	COG5069;ENOG4111KM4	S:Function unknown;Z:Cytoskeleton	XP_020946053.1	LOW QUALITY PROTEIN: epiplakin [Sus scrofa]	sp|P58107|EPIPL_HUMAN;	Epiplakin OS=Homo sapiens OX=9606 GN=EPPK1 PE=1 SV=3;	PF00681.17	Plectin	Plectin repeat
ENSSSCG00000032364	SELENOH	selenoprotein H [Source:NCBI gene;Acc:100462651]	2.528	1.33797	up	GO:0044822	MF:pol;	------	------	------	------	ENOG410Y6GD	S:Function unknown	NP_001171877.1	selenoprotein H [Sus scrofa]	sp|Q8IZQ5|SELH_HUMAN;	Selenoprotein H OS=Homo sapiens OX=9606 GN=SELENOH PE=1 SV=2;	PF10262.6	Rdx	Rdx family
ENSSSCG00000032435	RF01880	-	0.39	-1.35961	down	------	------	------	------	------	------	------	------	------	------	------	------	------	------	------
ENSSSCG00000032599		-	0.176	-2.50736	down	------	------	------	------	------	------	ENOG410XZB8;ENOG410YPVZ;ENOG4111JHC;ENOG41123AA	S:Function unknown;	XP_024346570.1	rRNA promoter binding protein [Echinococcus granulosus]	------	------	------	------	------
ENSSSCG00000032601	RASSF2	Ras association domain family member 2 [Source:NCBI gene;Acc:100157105]	0.332	-1.59224	down	GO:0038168;GO:0031954;GO:0033137;GO:0050821;GO:0001501;GO:0001503;GO:1901223;GO:1901222;GO:0042981;GO:0043065;GO:0045667;GO:0006468;GO:0046330;GO:0048872;GO:0046849;GO:0045670;GO:0045860;GO:0007165;GO:0005737;GO:0005654;GO:0005634;GO:0005794;GO:0005886;GO:0000776;GO:0043234;GO:0032991;GO:0005829;GO:0004672	BP:epidermal growth factor receptor signaling pathway via I-kappaB kinase/NF-kappaB cascade;BP:positive regulation of protein autophosphorylation;BP:negative regulation of peptidyl-serine phosphorylation;BP:protein stabilization;BP:skeletal system development;BP:ossification;BP:negative regulation of NIK/NF-kappaB signaling;BP:regulation of NIK/NF-kappaB signaling;BP:regulation of apoptotic proce…	K09851	RASSF2_4	map04391;map04392	Hippo signaling pathway - fly;Hippo signaling pathway - multiple species	ENOG410Y2N1	U:Intracellular trafficking, secretion, and vesicular transport	XP_003359929.1	ras association domain-containing protein 2 [Sus scrofa]	sp|P50749|RASF2_HUMAN;	Ras association domain-containing protein 2 OS=Homo sapiens OX=9606 GN=RASSF2 PE=1 SV=1;	PF16517.2;PF00788.20	Nore1-SARAH;RA	Novel Ras effector 1 C-terminal SARAH;Ras association
ENSSSCG00000032624		-	0.4	-1.32209	down	------	------	------	------	------	------	ENOG4111MEQ;ENOG410XSFY;ENOG4111K5V	S:Function unknown;	ABR01162.1	endonuclease/reverse transcriptase [Sus scrofa]	sp|O00370|LORF2_HUMAN;	LINE-1 retrotransposable element ORF2 protein OS=Homo sapiens OX=9606 PE=1 SV=1;	PF00078.24;PF08333.8	RVT_1;DUF1725	Reverse transcriptase;Protein of unknown function
ENSSSCG00000032736		-	0.37	-1.43271	down	------	------	------	------	------	------	ENOG4111MEQ;ENOG410Y9TZ;ENOG410XSFY;ENOG410YCJ6;ENOG4111K5V;ENOG410Y65V	S:Function unknown;	ABR01162.1	endonuclease/reverse transcriptase [Sus scrofa]	sp|O00370|LORF2_HUMAN;	LINE-1 retrotransposable element ORF2 protein OS=Homo sapiens OX=9606 PE=1 SV=1;	PF08333.8	DUF1725	Protein of unknown function
ENSSSCG00000032747		glutamyl-tRNA amidotransferase subunit C [Source:NCBI gene;Acc:100153423]	0.662	-0.595108	down	GO:0006450;GO:0006412;GO:0032543;GO:0070681;GO:0030956;GO:0005739;GO:0050567;GO:0000166;GO:0005524;GO:0016874;GO:0016884	BP:regulation of translational fidelity;BP:translation;BP:mitochondrial translation;BP:glutaminyl-tRNAGln biosynthesis via transamidation;CC:glutamyl-tRN;CC:mitochondrion;MF:glutaminyl-tRNA synthas;MF:nucleotide binding;MF:ATP binding;MF:ligase activity;MF:carbon-nitrogen ligase activity, with glutamine as amido-N-donor;	K02435	gatC, GATC	map00970	Aminoacyl-tRNA biosynthesis	ENOG4111XXR	J:Translation, ribosomal structure and biogenesis	XP_023976529.1	glutamyl-tRNA(Gln) amidotransferase subunit C, mitochondrial isoform X2 [Physeter catodon]	sp|O43716|GATC_HUMAN;	Glutamyl-tRN;	PF02686.12	Glu-tRNAGln	Glu-tRNAGln amidotransferase C subunit
ENSSSCG00000032855		-	0.252	-1.98989	down	------	------	------	------	------	------	ENOG410YF6F;ENOG410YMW6	S:Function unknown;	ABR01161.1	transposase [Sus scrofa]	sp|Q9UN81|LORF1_HUMAN;	LINE-1 retrotransposable element ORF1 protein OS=Homo sapiens OX=9606 GN=L1RE1 PE=1 SV=1;	PF02994.11;PF08614.8;PF08317.8;PF10473.6;PF07544.10;PF05791.8;PF10779.6;PF06008.11;PF06160.9;PF13166.3;PF10498.6;PF00261.17;PF04582.9	Transposase_22;ATG16;Spc7;CENP-F_leu_zip;Med9;Bacillus_HBL;XhlA;Laminin_I;EzrA;AAA_13;IFT57;Tropomyosin;Reo_sigmaC	L1 transposable element;Autophagy protein 16;Spc7 kinetochore protein;Leucine-rich repeats of kinetochore protein Cenp-F/LEK1;RNA polymerase II transcription mediator complex subunit 9;Bacillus haemolytic enterotoxin;Haemolysin XhlA;Laminin Domain I;Septation ring formation regulator, EzrA;AAA domain;Intra-flagellar transport protein 57;Tropomyosin;Reovirus sigma C capsid protein
ENSSSCG00000032998		-	0.506	-0.984216	down	------	------	------	------	------	------	ENOG410XPC8	S:Function unknown	XP_020929358.1	uncharacterized protein LOC102164631 [Sus scrofa]	sp|Q96A23|CPNE4_HUMAN;	Copine-4 OS=Homo sapiens OX=9606 GN=CPNE4 PE=1 SV=1;	------	------	------
ENSSSCG00000033048		-	0.407	-1.29674	down	------	------	------	------	------	------	ENOG4111MEQ;ENOG410Y9TZ;ENOG410Y3WU;ENOG410YCJ6;ENOG410XSFY;ENOG4111K5V;ENOG410Y65V	S:Function unknown;	ABR01162.1	endonuclease/reverse transcriptase [Sus scrofa]	sp|O00370|LORF2_HUMAN;	LINE-1 retrotransposable element ORF2 protein OS=Homo sapiens OX=9606 PE=1 SV=1;	PF08333.8	DUF1725	Protein of unknown function
ENSSSCG00000033327	PDGFB	platelet derived growth factor subunit B [Source:HGNC Symbol;Acc:HGNC:8800]	1.519	0.602756	up	GO:0045840;GO:0032148;GO:0018105;GO:0014911;GO:0048146;GO:1904754;GO:0030335;GO:0018108;GO:0035793;GO:0043406;GO:0010629;GO:0010628;GO:0050921;GO:0048661;GO:0060326;GO:1902895;GO:1902894;GO:0032091;GO:0009611;GO:0031954;GO:0010544;GO:2000591;GO:0045740;GO:1905176;GO:0061098;GO:1900127;GO:2000573;GO:0010469;GO:0008284;GO:0006468;GO:2000379;GO:0072593;GO:0032147;GO:0043410;GO:0043536;GO:0045892;GO:…	BP:positive regulation of mitotic nuclear division;BP:activation of protein kinase B activity;BP:peptidyl-serine phosphorylation;BP:positive regulation of smooth muscle cell migration;BP:positive regulation of fibroblast proliferation;BP:positive regulation of vascular associated smooth muscle cell migration;BP:positive regulation of cell migration;BP:peptidyl-tyrosine phosphorylation;BP:positive…	K17386	PDGFB	map05214;map05167;map04540;map04510;map04810;map05206;map04015;map04014;map05211;map05200;map05218;map04010;map05215;map04630;map05418;map04072;map05231;map04151;map01521	Glioma;Kaposi sarcoma-associated herpesvirus infection;Gap junction;Focal adhesion;Regulation of actin cytoskeleton;MicroRNAs in cancer;Rap1 signaling pathway;Ras signaling pathway;Renal cell carcinoma;Pathways in cancer;Melanoma;MAPK signaling pathway;Prostate cancer;Jak-STAT signaling pathway;Fluid shear stress and atherosclerosis;Phospholipase D signaling pathway;Choline metabolism in cancer;P…	ENOG410XWTB	T:Signal transduction mechanisms	XP_006207156.1	PREDICTED: platelet-derived growth factor subunit B [Vicugna pacos]	sp|Q6Q7I7|PDGFB_CANLF;	Platelet-derived growth factor subunit B OS=Canis lupus familiaris OX=9615 GN=PDGFB PE=2 SV=1;	PF00341.14;PF04692.10	PDGF;PDGF_N	PDGF/VEGF domain;Platelet-derived growth factor, N terminal region
ENSSSCG00000033328		-	0.317	-1.65906	down	------	------	------	------	------	------	ENOG410YF6F;ENOG410YMW6	S:Function unknown;	ABR01161.1	transposase [Sus scrofa]	sp|Q9UN81|LORF1_HUMAN;	LINE-1 retrotransposable element ORF1 protein OS=Homo sapiens OX=9606 GN=L1RE1 PE=1 SV=1;	PF02994.11;PF08317.8;PF08614.8;PF10498.6;PF04582.9;PF04156.11;PF13166.3;PF10473.6;PF10779.6;PF06160.9	Transposase_22;Spc7;ATG16;IFT57;Reo_sigmaC;IncA;AAA_13;CENP-F_leu_zip;XhlA;EzrA	L1 transposable element;Spc7 kinetochore protein;Autophagy protein 16;Intra-flagellar transport protein 57;Reovirus sigma C capsid protein;IncA protein;AAA domain;Leucine-rich repeats of kinetochore protein Cenp-F/LEK1;Haemolysin XhlA;Septation ring formation regulator, EzrA
ENSSSCG00000033369		zinc finger protein OZF-like [Source:NCBI gene;Acc:110261292]	0.468	-1.0966	down	GO:0006355;GO:0005622;GO:0046872;GO:0003676	BP:regulation of transcription, DNA-templated;CC:intracellular;MF:metal ion binding;MF:nucleic acid binding;	K09228	KRAB	------	------	COG5048	S:Function unknown	XP_020952925.1	zinc finger protein OZF-like [Sus scrofa]	sp|Q9HCG1|ZN160_HUMAN;	Zinc finger protein 160 OS=Homo sapiens OX=9606 GN=ZNF160 PE=2 SV=3;	PF13465.3;PF00096.23;PF13894.3;PF01352.24;PF13912.3	zf-H2C2_2;zf-C2H2;zf-C2H2_4;KRAB;zf-C2H2_6	Zinc-finger double domain;Zinc finger, C2H2 type;C2H2-type zinc finger;KRAB box;C2H2-type zinc finger
ENSSSCG00000033619		-	0.382	-1.38648	down	GO:0032197;GO:0010494;GO:0005783;GO:0005730;GO:0000932;GO:0005764;GO:0003727;GO:0003697;GO:0042802	BP:transposition, RNA-mediated;CC:cytoplasmic stress granule;CC:endoplasmic reticulum;CC:nucleolus;CC:cytoplasmic mRNA processing body;CC:lysosome;MF:single-stranded RNA binding;MF:single-stranded DNA binding;MF:identical protein binding;	------	------	------	------	ENOG410YF6F;ENOG410YMW6	S:Function unknown;	ABR01161.1	transposase [Sus scrofa]	sp|Q9UN81|LORF1_HUMAN;	LINE-1 retrotransposable element ORF1 protein OS=Homo sapiens OX=9606 GN=L1RE1 PE=1 SV=1;	PF02994.11;PF08614.8;PF08317.8;PF10473.6;PF07544.10;PF10498.6;PF10779.6;PF05791.8;PF06160.9;PF13166.3;PF05266.11;PF06008.11;PF04582.9	Transposase_22;ATG16;Spc7;CENP-F_leu_zip;Med9;IFT57;XhlA;Bacillus_HBL;EzrA;AAA_13;DUF724;Laminin_I;Reo_sigmaC	L1 transposable element;Autophagy protein 16;Spc7 kinetochore protein;Leucine-rich repeats of kinetochore protein Cenp-F/LEK1;RNA polymerase II transcription mediator complex subunit 9;Intra-flagellar transport protein 57;Haemolysin XhlA;Bacillus haemolytic enterotoxin;Septation ring formation regulator, EzrA;AAA domain;Protein of unknown function;Laminin Domain I;Reovirus sigma C capsid protein
ENSSSCG00000033654	FANCC	FA complementation group C [Source:NCBI gene;Acc:102158362]	0.558	-0.842923	down	GO:0007281;GO:0002262;GO:0006281;GO:0048854;GO:0036297;GO:0097150;GO:0006289;GO:0006974;GO:0019430;GO:0034599;GO:0007276;GO:0005737;GO:0005829;GO:0005634;GO:0043240	BP:germ cell development;BP:myeloid cell homeostasis;BP:DNA repair;BP:brain morphogenesis;BP:interstrand cross-link repair;BP:neuronal stem cell population maintenance;BP:nucleotide-excision repair;BP:cellular response to DNA damage stimulus;BP:removal of superoxide radicals;BP:cellular response to oxidative stress;BP:gamete generation;CC:cytoplasm;CC:cytosol;CC:nucleus;CC:Fanconi anaemia nuclear…	K10890	FANCC	map03460	Fanconi anemia pathway	ENOG411225E	O:Posttranslational modification, protein turnover, chaperones	XP_020920258.1	Fanconi anemia group C protein isoform X1 [Sus scrofa]	sp|O19104|FANCC_BOVIN;	Fanconi anemia group C protein homolog OS=Bos taurus OX=9913 GN=FANCC PE=2 SV=1;	PF02106.12	Fanconi_C	Fanconi anaemia group C protein
ENSSSCG00000033727	GPX1	glutathione peroxidase 1 [Source:NCBI gene;Acc:397403]	4.563	2.18999	up	GO:1902042;GO:0051702;GO:0090201;GO:0033599;GO:0009650;GO:0009410;GO:0042744;GO:0043403;GO:0045444;GO:0001885;GO:0042311;GO:0006195;GO:0051897;GO:0006629;GO:0051450;GO:0010332;GO:0009636;GO:0040029;GO:0098869;GO:0048741;GO:0043066;GO:0009609;GO:0019372;GO:0018158;GO:1902176;GO:0006749;GO:0006641;GO:0007605;GO:0061136;GO:0006915;GO:0060055;GO:0002862;GO:0043534;GO:0001659;GO:0045454;GO:0000302;GO:…	BP:negative regulation of extrinsic apoptotic signaling pathway via death domain receptors;BP:interaction with symbiont;BP:negative regulation of release of cytochrome c from mitochondria;BP:regulation of mammary gland epithelial cell proliferation;BP:UV protection;BP:response to xenobiotic stimulus;BP:hydrogen peroxide catabolic process;BP:skeletal muscle tissue regeneration;BP:fat cell differen…	K00432	gpx	map00480;map00590;map04918	Glutathione metabolism;Arachidonic acid metabolism;Thyroid hormone synthesis	COG0386	O:Posttranslational modification, protein turnover, chaperones	AID58016.1	glutathione peroxidase 1 [Sus scrofa]	sp|Q8MJ14|GPX1_PIG;	Glutathione peroxidase 1 OS=Sus scrofa OX=9823 GN=GPX1 PE=2 SV=2;	PF00255.16	GSHPx	Glutathione peroxidase
ENSSSCG00000033817		-	0.428	-1.22312	down	------	------	------	------	------	------	ENOG410XSFY;ENOG4111K5V;ENOG4111MEQ	S:Function unknown;	ABR01162.1	endonuclease/reverse transcriptase [Sus scrofa]	sp|O00370|LORF2_HUMAN;	LINE-1 retrotransposable element ORF2 protein OS=Homo sapiens OX=9606 PE=1 SV=1;	PF00078.24;PF03372.20;PF14529.3	RVT_1;Exo_endo_phos;Exo_endo_phos_2	Reverse transcriptase;Endonuclease/Exonuclease/phosphatase family;Endonuclease-reverse transcriptase
ENSSSCG00000034659		-	0.266	-1.91088	down	------	------	------	------	------	------	ENOG410Y9TZ;ENOG4111MEQ;ENOG410Y3WU;ENOG410YCJ6;ENOG4111Y55	S:Function unknown;	ABR01162.1	endonuclease/reverse transcriptase [Sus scrofa]	sp|O00370|LORF2_HUMAN;	LINE-1 retrotransposable element ORF2 protein OS=Homo sapiens OX=9606 PE=1 SV=1;	PF08333.8	DUF1725	Protein of unknown function
ENSSSCG00000034665		-	0.387	-1.36877	down	------	------	------	------	------	------	ENOG4111MEQ;ENOG410XSFY;ENOG410Y6H4;ENOG410Y65V;ENOG4111K5V	S:Function unknown;	ABR01162.1	endonuclease/reverse transcriptase [Sus scrofa]	sp|O00370|LORF2_HUMAN;	LINE-1 retrotransposable element ORF2 protein OS=Homo sapiens OX=9606 PE=1 SV=1;	PF00078.24;PF08333.8	RVT_1;DUF1725	Reverse transcriptase;Protein of unknown function
ENSSSCG00000034750		-	0.452	-1.14596	down	------	------	------	------	------	------	ENOG410YF6F;ENOG410YMW6	S:Function unknown;	ABR01161.1	transposase [Sus scrofa]	sp|Q9UN81|LORF1_HUMAN;	LINE-1 retrotransposable element ORF1 protein OS=Homo sapiens OX=9606 GN=L1RE1 PE=1 SV=1;	PF02994.11;PF08614.8;PF08317.8;PF07544.10;PF10779.6;PF06008.11;PF10498.6;PF10473.6;PF05266.11;PF05791.8;PF06160.9;PF04582.9;PF13166.3	Transposase_22;ATG16;Spc7;Med9;XhlA;Laminin_I;IFT57;CENP-F_leu_zip;DUF724;Bacillus_HBL;EzrA;Reo_sigmaC;AAA_13	L1 transposable element;Autophagy protein 16;Spc7 kinetochore protein;RNA polymerase II transcription mediator complex subunit 9;Haemolysin XhlA;Laminin Domain I;Intra-flagellar transport protein 57;Leucine-rich repeats of kinetochore protein Cenp-F/LEK1;Protein of unknown function;Bacillus haemolytic enterotoxin;Septation ring formation regulator, EzrA;Reovirus sigma C capsid protein;AAA domain
ENSSSCG00000034839		-	1.739	0.798358	up	------	------	------	------	------	------	------	------	------	------	------	------	------	------	------
ENSSSCG00000034989	LRRTM2	leucine rich repeat transmembrane neuronal 2 [Source:NCBI gene;Acc:100524309]	0.026	-5.25283	down	GO:0050808;GO:0051965;GO:0060291;GO:0002091;GO:0016021;GO:0016020;GO:0099060;GO:0098982;GO:0005515	BP:synapse organization;BP:positive regulation of synapse assembly;BP:long-term synaptic potentiation;BP:negative regulation of receptor internalization;CC:integral component of membrane;CC:membrane;CC:integral component of postsynaptic specialization membrane;CC:GABA-ergic synapse;MF:protein binding;	K16665	LRRTM1_2	------	------	COG4886	S:Function unknown	XP_005661763.1	leucine-rich repeat transmembrane neuronal protein 2 [Sus scrofa]	sp|O43300|LRRT2_HUMAN;	Leucine-rich repeat transmembrane neuronal protein 2 OS=Homo sapiens OX=9606 GN=LRRTM2 PE=2 SV=3;	PF13855.3;PF12799.4;PF13306.3;PF14580.3	LRR_8;LRR_4;LRR_5;LRR_9	Leucine rich repeat;Leucine Rich repeats;Leucine rich repeats;Leucine-rich repeat
ENSSSCG00000035060		-	0.399	-1.32448	down	------	------	------	------	------	------	ENOG4111MEQ;ENOG410XSFY;ENOG4111K5V	S:Function unknown;	ABR01162.1	endonuclease/reverse transcriptase [Sus scrofa]	sp|O00370|LORF2_HUMAN;	LINE-1 retrotransposable element ORF2 protein OS=Homo sapiens OX=9606 PE=1 SV=1;	PF00078.24;PF08333.8	RVT_1;DUF1725	Reverse transcriptase;Protein of unknown function
ENSSSCG00000035081	CCDC106	coiled-coil domain containing 106 [Source:NCBI gene;Acc:110261064]	0.341	-1.55075	down	GO:0005654;GO:0005737;GO:0005730	CC:nucleoplasm;CC:cytoplasm;CC:nucleolus;	------	------	------	------	ENOG410ZRF6	S:Function unknown	XP_020950714.1	coiled-coil domain-containing protein 106 [Sus scrofa]	sp|Q1LZ89|CC106_BOVIN;	Coiled-coil domain-containing protein 106 OS=Bos taurus OX=9913 GN=CCDC106 PE=2 SV=1;	PF15794.2	CCDC106	Coiled-coil domain-containing protein 106
ENSSSCG00000035223	SYNM	synemin [Source:HGNC Symbol;Acc:HGNC:24466]	0.503	-0.992372	down	GO:0031443;GO:0045104;GO:0043232;GO:0016020;GO:0060053;GO:0005882;GO:0005912;GO:0042383;GO:0043034;GO:0005200;GO:0019215;GO:0005198;GO:0008307;GO:0017166	BP:fast-twitch skeletal muscle fiber contraction;BP:intermediate filament cytoskeleton organization;CC:intracellular non-membrane-bounded organelle;CC:membrane;CC:neurofilament cytoskeleton;CC:intermediate filament;CC:adherens junction;CC:sarcolemma;CC:costamere;MF:structural constituent of cytoskeleton;MF:intermediate filament binding;MF:structural molecule activity;MF:structural constituent of …	K10376	DMN	------	------	ENOG4111GBF	S:Function unknown	XP_007116920.2	synemin isoform X1 [Physeter catodon]	sp|O15061|SYNEM_HUMAN;	Synemin OS=Homo sapiens OX=9606 GN=SYNM PE=1 SV=2;	PF00038.18	Filament	Intermediate filament protein
ENSSSCG00000035420	HES4	hes family bHLH transcription factor 4 [Source:NCBI gene;Acc:100739264]	0.653	-0.614232	down	GO:0006355;GO:0006351;GO:0005634;GO:0005488;GO:0003677;GO:0046983	BP:regulation of transcription, DNA-templated;BP:transcription, DNA-templated;CC:nucleus;MF:binding;MF:DNA binding;MF:protein dimerization activity;	K09089	HES4	map05165	Human papillomavirus infection	ENOG4111F0X	S:Function unknown	XP_003481977.1	transcription factor HES-4 [Sus scrofa]	sp|Q9HCC6|HES4_HUMAN;	Transcription factor HES-4 OS=Homo sapiens OX=9606 GN=HES4 PE=2 SV=1;	PF07527.10;PF00010.23	Hairy_orange;HLH	Hairy Orange;Helix-loop-helix DNA-binding domain
ENSSSCG00000035475		-	0.473	-1.0809	down	GO:0055114;GO:0016491	BP:oxidation-reduction process;MF:oxidoreductase activity;	K03943	NDUFV2	map00190;map05012;map05010;map04723;map05016;map04714;map04932	Oxidative phosphorylation;Parkinson disease;Alzheimer disease;Retrograde endocannabinoid signaling;Huntington disease;Thermogenesis;Non-alcoholic fatty liver disease (NAFLD)	COG1905	C:Energy production and conversion	XP_012503825.1	PREDICTED: NADH dehydrogenase [ubiquinone] flavoprotein 2, mitochondrial [Propithecus coquereli]	sp|Q0MQI8|NDUV2_GORGO;	NADH dehydrogenase [ubiquinone] flavoprotein 2, mitochondrial OS=Gorilla gorilla gorilla OX=9595 GN=NDUFV2 PE=2 SV=1;	PF01257.16	2Fe-2S_thioredx	Thioredoxin-like [2Fe-2S] ferredoxin
ENSSSCG00000035504		-	72.738	6.18464	up	------	------	K12180	COPS7, CSN7	------	------	ENOG410XP7W	O:Posttranslational modification, protein turnover, chaperones	XP_020734417.1	COP9 signalosome complex subunit 7a isoform X2 [Odocoileus virginianus texanus]	sp|Q9UBW8|CSN7A_HUMAN;	COP9 signalosome complex subunit 7a OS=Homo sapiens OX=9606 GN=COPS7A PE=1 SV=1;	------	------	------
ENSSSCG00000035595	HMCN1	hemicentin 1 [Source:NCBI gene;Acc:102166693]	3.335	1.7376	up	GO:0009617;GO:0005604;GO:0005576;GO:0005938;GO:0030054;GO:0005509	BP:response to bacterium;CC:basement membrane;CC:extracellular region;CC:cell cortex;CC:cell junction;MF:calcium ion binding;	K17341	HMCN	------	------	ENOG410XQFD;ENOG4110087;ENOG410ZN3C;ENOG410ZZX5	J:Translation, ribosomal structure and biogenesis;S:Function unknown;S:Function unknown;O:Posttranslational modification, protein turnover, chaperones	XP_020958297.1	hemicentin-1 isoform X1 [Sus scrofa]	sp|Q96RW7|HMCN1_HUMAN;	Hemicentin-1 OS=Homo sapiens OX=9606 GN=HMCN1 PE=1 SV=2;	PF07679.13;PF13927.3;PF13895.3;PF00047.22;PF07686.14;PF08205.9;PF16681.2;PF07645.12;PF07474.9;PF00090.16;PF12662.4;PF14670.3;PF12947.4	I-set;Ig_3;Ig_2;ig;V-set;C2-set_2;Ig_5;EGF_CA;G2F;TSP_1;cEGF;FXa_inhibition;EGF_3	Immunoglobulin I-set domain;Immunoglobulin domain;Immunoglobulin domain;Immunoglobulin domain;Immunoglobulin V-set domain;CD80-like C2-set immunoglobulin domain;Ig-like domain on T-cell surface glycoprotein CD3 epsilon chain;Calcium-binding EGF domain;G2F domain;Thrombospondin type 1 domain;Complement Clr-like EGF-like;Coagulation Factor Xa inhibitory site;EGF domain
ENSSSCG00000035697		-	0.372	-1.42472	down	------	------	------	------	------	------	ENOG4111MEQ;ENOG410XSFY;ENOG4111K5V	S:Function unknown;	ABR01162.1	endonuclease/reverse transcriptase [Sus scrofa]	sp|O00370|LORF2_HUMAN;	LINE-1 retrotransposable element ORF2 protein OS=Homo sapiens OX=9606 PE=1 SV=1;	PF00078.24	RVT_1	Reverse transcriptase
ENSSSCG00000035739	SLC26A1	solute carrier family 26 member 1 [Source:NCBI gene;Acc:100622808]	0.238	-2.07096	down	GO:0019532;GO:1902358;GO:1902476;GO:0055085;GO:0006821;GO:0008272;GO:0098656;GO:0016021;GO:0016020;GO:0005887;GO:0019531;GO:0015301;GO:0015297;GO:0015116;GO:0008271;GO:0015108	BP:oxalate transport;BP:sulfate transmembrane transport;BP:chloride transmembrane transport;BP:transmembrane transport;BP:chloride transport;BP:sulfate transport;BP:anion transmembrane transport;CC:integral component of membrane;CC:membrane;CC:integral component of plasma membrane;MF:oxalate transmembrane transporter activity;MF:anio;MF:antiporter activity;MF:sulfate transmembrane transporter act…	K14700	SLC26A1, SAT1	------	------	COG0659	P:Inorganic ion transport and metabolism	XP_020956504.1	sulfate anion transporter 1 [Sus scrofa]	sp|Q9H2B4|S26A1_HUMAN;	Sulfate anion transporter 1 OS=Homo sapiens OX=9606 GN=SLC26A1 PE=1 SV=2;	PF00916.17;PF01740.18	Sulfate_transp;STAS	Sulfate permease family;STAS domain
ENSSSCG00000035790	BTG1	BTG anti-proliferation factor 1 [Source:NCBI gene;Acc:100101473]	1.606	0.683692	up	GO:0006479;GO:0008285;GO:2000271;GO:0030308;GO:0045603;GO:0006355;GO:0045766;GO:0045663;GO:0007286;GO:0045930;GO:0016477;GO:0005634;GO:0005737;GO:0019900;GO:0003712;GO:0019899	BP:protein methylation;BP:negative regulation of cell proliferation;BP:positive regulation of fibroblast apoptotic process;BP:negative regulation of cell growth;BP:positive regulation of endothelial cell differentiation;BP:regulation of transcription, DNA-templated;BP:positive regulation of angiogenesis;BP:positive regulation of myoblast differentiation;BP:spermatid development;BP:negative regula…	K14443	TOB	map03018	RNA degradation	ENOG410ZZC0	S:Function unknown	NP_001093406.1	protein BTG1 [Sus scrofa]	sp|P62324|BTG1_HUMAN;	Protein BTG1 OS=Homo sapiens OX=9606 GN=BTG1 PE=1 SV=1;	PF07742.9	BTG	BTG family
ENSSSCG00000035854	RAB11FIP3	RAB11 family interacting protein 3 [Source:NCBI gene;Acc:100519135]	0.479	-1.06294	down	GO:0016192;GO:0070164;GO:0032456;GO:0032465;GO:0032154;GO:0045171;GO:0005813;GO:0016021;GO:0016020;GO:0030496;GO:0005815;GO:0005654;GO:0043231;GO:0005768;GO:0055037;GO:0030306;GO:0017137;GO:0051959;GO:0005509;GO:0042803	BP:vesicle-mediated transport;BP:negative regulation of adiponectin secretion;BP:endocytic recycling;BP:regulation of cytokinesis;CC:cleavage furrow;CC:intercellular bridge;CC:centrosome;CC:integral component of membrane;CC:membrane;CC:midbody;CC:microtubule organizing center;CC:nucleoplasm;CC:intracellular membrane-bounded organelle;CC:endosome;CC:recycling endosome;MF:ADP-ribosylation factor bi…	K12485	RAB11FIP3_4	map04144	Endocytosis	ENOG4111K32	S:Function unknown	XP_020942580.1	rab11 family-interacting protein 3 [Sus scrofa]	sp|O75154|RFIP3_HUMAN;	Rab11 family-interacting protein 3 OS=Homo sapiens OX=9606 GN=RAB11FIP3 PE=1 SV=1;	PF09457.7;PF13499.3;PF13405.3	RBD-FIP;EF-hand_7;EF-hand_6	FIP domain;EF-hand domain pair;EF-hand domain
ENSSSCG00000036049	PEG10	Sus scrofa paternally expressed 10 (PEG10), transcript variant 2, mRNA. [Source:RefSeq mRNA;Acc:NM_001127224]	0.462	-1.11475	down	GO:0001890;GO:0005829;GO:0005634;GO:0008270;GO:0003676	BP:placenta development;CC:cytosol;CC:nucleus;MF:zinc ion binding;MF:nucleic acid binding;	------	------	------	------	ENOG410Y6K0;COG2801;ENOG410ZRGP	S:Function unknown;L:Replication, recombination and repair;S:Function unknown	XP_021545272.1	retrotransposon-derived protein PEG10 isoform X1 [Neomonachus schauinslandi]	sp|Q86TG7|PEG10_HUMAN;	Retrotransposon-derived protein PEG10 OS=Homo sapiens OX=9606 GN=PEG10 PE=1 SV=2;	PF03732.14;PF16297.2;PF14662.3;PF14787.3	Retrotrans_gag;DUF4939;KASH_CCD;zf-CCHC_5	Retrotransposon gag protein;Domain of unknown function;Coiled-coil region of CCDC155 or KASH;GAG-polyprotein viral zinc-finger
ENSSSCG00000036207	GPRC6A	G protein-coupled receptor class C group 6 member A [Source:NCBI gene;Acc:100152099]	0.42	-1.25104	down	GO:0043200;GO:0019722;GO:0007165;GO:0007186;GO:0009986;GO:0016020;GO:0005622;GO:0005886;GO:0016021;GO:0004930	BP:response to amino acid;BP:calcium-mediated signaling;BP:signal transduction;BP:G-protein coupled receptor signaling pathway;CC:cell surface;CC:membrane;CC:intracellular;CC:plasma membrane;CC:integral component of membrane;MF:G-protein coupled receptor activity;	K04622	GPRC6A	map04621	NOD-like receptor signaling pathway	ENOG410XR6W	K:Transcription	XP_020944846.1	G-protein coupled receptor family C group 6 member A [Sus scrofa]	sp|Q5T6X5|GPC6A_HUMAN;	G-protein coupled receptor family C group 6 member A OS=Homo sapiens OX=9606 GN=GPRC6A PE=1 SV=1;	PF01094.25;PF00003.19;PF07562.11;PF13458.3	ANF_receptor;7tm_3;NCD3G;Peripla_BP_6	Receptor family ligand binding region;7 transmembrane sweet-taste receptor of 3 GCPR;Nine Cysteines Domain of family 3 GPCR;Periplasmic binding protein
ENSSSCG00000036379		-	0.412	-1.27916	down	------	------	------	------	------	------	ENOG410Y9TZ;ENOG4111MEQ;ENOG4111K5V;ENOG410XSFY;ENOG410Y65V	S:Function unknown;	XP_020936680.1	uncharacterized protein LOC100519166 [Sus scrofa]	sp|O00370|LORF2_HUMAN;	LINE-1 retrotransposable element ORF2 protein OS=Homo sapiens OX=9606 PE=1 SV=1;	------	------	------
ENSSSCG00000036520	EFNA5	ephrin A5 [Source:NCBI gene;Acc:100513721]	0.607	-0.719436	down	GO:0022604;GO:0048672;GO:0051893;GO:0007411;GO:0043087;GO:0071372;GO:0031290;GO:0099560;GO:0048668;GO:0032956;GO:0050919;GO:1900025;GO:0048013;GO:0061178;GO:0022407;GO:0050731;GO:0051965;GO:0070507;GO:1904322;GO:0005886;GO:0031362;GO:0071944;GO:0098982;GO:0016020;GO:0005912;GO:0005604;GO:0005169;GO:0046875;GO:0016301;GO:0045499	BP:regulation of cell morphogenesis;BP:positive regulation of collateral sprouting;BP:regulation of focal adhesion assembly;BP:axon guidance;BP:regulation of GTPase activity;BP:cellular response to follicle-stimulating hormone stimulus;BP:retinal ganglion cell axon guidance;BP:synaptic membrane adhesion;BP:collateral sprouting;BP:regulation of actin cytoskeleton organization;BP:negative chemotaxi…	K05462	EFNA	map04010;map04014;map04015;map04151;map04360	MAPK signaling pathway;Ras signaling pathway;Rap1 signaling pathway;PI3K-Akt signaling pathway;Axon guidance	ENOG4111FMJ	S:Function unknown	XP_019508686.1	PREDICTED: ephrin-A5 isoform X3 [Hipposideros armiger]	sp|O08543|EFNA5_MOUSE;	Ephrin-A5 OS=Mus musculus OX=10090 GN=Efna5 PE=1 SV=1;	PF00812.14	Ephrin	Ephrin
ENSSSCG00000036566	LY6G6C	lymphocyte antigen 6 family member G6C [Source:NCBI gene;Acc:110261495]	0.524	-0.933361	down	GO:0009617;GO:0051260;GO:0009897;GO:0032991;GO:0042802	BP:response to bacterium;BP:protein homooligomerization;CC:external side of plasma membrane;CC:macromolecular complex;MF:identical protein binding;	K06846	LY6D_E_G6_H	------	------	ENOG41119SM	U:Intracellular trafficking, secretion, and vesicular transport	XP_023480395.1	lymphocyte antigen 6 complex locus protein G6c isoform X1 [Equus caballus]	sp|Q9Z1Q4|LY66C_MOUSE;	Lymphocyte antigen 6 complex locus protein G6c OS=Mus musculus OX=10090 GN=Ly6g6c PE=1 SV=1;	------	------	------
ENSSSCG00000036961	PCDHB7	protocadherin beta-7-like [Source:NCBI gene;Acc:110259513]	0.481	-1.05548	down	GO:0007155;GO:0007156;GO:0016021;GO:0016020;GO:0005886;GO:0005509	BP:cell adhesion;BP:homophilic cell adhesion via plasma membrane adhesion molecules;CC:integral component of membrane;CC:membrane;CC:plasma membrane;MF:calcium ion binding;	K16494	PCDHB	------	------	ENOG410XQHI	U:Intracellular trafficking, secretion, and vesicular transport	XP_020940567.1	protocadherin beta-7-like [Sus scrofa]	sp|Q9Y5E2|PCDB7_HUMAN;	Protocadherin beta-7 OS=Homo sapiens OX=9606 GN=PCDHB7 PE=2 SV=1;	PF00028.14;PF08266.9;PF16184.2;PF16492.2	Cadherin;Cadherin_2;Cadherin_3;Cadherin_C_2	Cadherin domain;Cadherin-like;Cadherin-like;Cadherin cytoplasmic C-terminal
ENSSSCG00000037083		-	0.327	-1.61166	down	------	------	------	------	------	------	ENOG410XSFY;ENOG4111K5V;ENOG4111MEQ	S:Function unknown;	ABR01162.1	endonuclease/reverse transcriptase [Sus scrofa]	sp|O00370|LORF2_HUMAN;	LINE-1 retrotransposable element ORF2 protein OS=Homo sapiens OX=9606 PE=1 SV=1;	PF00078.24;PF03372.20;PF14529.3	RVT_1;Exo_endo_phos;Exo_endo_phos_2	Reverse transcriptase;Endonuclease/Exonuclease/phosphatase family;Endonuclease-reverse transcriptase
ENSSSCG00000037358		serum amyloid A-3 protein [Source:NCBI gene;Acc:733603]	1.896	0.923277	up	GO:0007252;GO:0071347;GO:0009617;GO:0050996;GO:0006953;GO:0010629;GO:0045892;GO:0060326;GO:0050918;GO:0033138;GO:0070374;GO:0010739;GO:0044242;GO:0035634;GO:0034364;GO:0005615;GO:0005576;GO:0042056;GO:0035662	BP:I-kappaB phosphorylation;BP:cellular response to interleukin-1;BP:response to bacterium;BP:positive regulation of lipid catabolic process;BP:acute-phase response;BP:negative regulation of gene expression;BP:negative regulation of transcription, DNA-templated;BP:cell chemotaxis;BP:positive chemotaxis;BP:positive regulation of peptidyl-serine phosphorylation;BP:positive regulation of ERK1 and ER…	K17310	SAA	------	------	ENOG410YSBK;ENOG4110KPS	S:Function unknown;	NP_001038017.1	serum amyloid A-3 protein precursor [Sus scrofa]	sp|P02739|SAA2_NEOVI;	Serum amyloid A-2 protein OS=Neovison vison OX=452646 GN=SAA2 PE=1 SV=2;	PF00277.15	SAA	Serum amyloid A protein
ENSSSCG00000037576		-	0.41	-1.2878	down	GO:0016021;GO:0016020	CC:integral component of membrane;CC:membrane;	------	------	------	------	ENOG4111MEQ;ENOG410Y9TZ;ENOG410Y3WU;ENOG410YCJ6;ENOG410XSFY;ENOG4111K5V;ENOG410Y65V	S:Function unknown;	ABR01162.1	endonuclease/reverse transcriptase [Sus scrofa]	sp|O00370|LORF2_HUMAN;	LINE-1 retrotransposable element ORF2 protein OS=Homo sapiens OX=9606 PE=1 SV=1;	PF12488.5	DUF3704	Protein of unknown function
ENSSSCG00000037664		-	0.382	-1.3901	down	------	------	------	------	------	------	ENOG4111MEQ;ENOG410XSFY;ENOG4111K5V;ENOG410Y65V;ENOG410Y6H4	S:Function unknown;	ABR01162.1	endonuclease/reverse transcriptase [Sus scrofa]	sp|O00370|LORF2_HUMAN;	LINE-1 retrotransposable element ORF2 protein OS=Homo sapiens OX=9606 PE=1 SV=1;	PF00078.24	RVT_1	Reverse transcriptase
ENSSSCG00000037695		-	0.367	-1.44588	down	------	------	------	------	------	------	ENOG4111K5V;ENOG410XSFY;ENOG4111MEQ	S:Function unknown;	ABR01162.1	endonuclease/reverse transcriptase [Sus scrofa]	sp|O00370|LORF2_HUMAN;	LINE-1 retrotransposable element ORF2 protein OS=Homo sapiens OX=9606 PE=1 SV=1;	PF00078.24	RVT_1	Reverse transcriptase
ENSSSCG00000038056	B3GALT5	beta-1,3-galactosyltransferase 5 [Source:NCBI gene;Acc:100516832]	0.311	-1.68579	down	GO:0009617;GO:0006486;GO:0005794;GO:0016021;GO:0016020;GO:0000139;GO:0016740;GO:0008378;GO:0016757	BP:response to bacterium;BP:protein glycosylation;CC:Golgi apparatus;CC:integral component of membrane;CC:membrane;CC:Golgi membrane;MF:transferase activity;MF:galactosyltransferase activity;MF:transferase activity, transferring glycosyl groups;	K03877	B3GALT5	map00601;map00603	Glycosphingolipid biosynthesis - lacto and neolacto series;Glycosphingolipid biosynthesis - globo and isoglobo series	ENOG410ZZ1B	S:Function unknown	XP_020926651.1	LOW QUALITY PROTEIN: beta-1,3-galactosyltransferase 5 [Sus scrofa]	sp|Q9JI67|B3GT5_MOUSE;	Beta-1,3-galactosyltransferase 5 OS=Mus musculus OX=10090 GN=B3galt5 PE=2 SV=1;	PF01762.18	Galactosyl_T	Galactosyltransferase
ENSSSCG00000038370	UQCC3	ubiquinol-cytochrome-c reductase complex assembly factor 3 [Source:NCBI gene;Acc:100621476]	0.313	-1.67419	down	GO:0006122;GO:0034551;GO:0042407;GO:0016021;GO:0016020;GO:0031305;GO:0005750;GO:1901612;GO:0070300	BP:mitochondrial electron transport, ubiquinol to cytochrome c;BP:mitochondrial respiratory chain complex III assembly;BP:cristae formation;CC:integral component of membrane;CC:membrane;CC:integral component of mitochondrial inner membrane;CC:mitochondrial respiratory chain complex III;MF:cardiolipin binding;MF:phosphatidic acid binding;	------	------	------	------	ENOG4111HH6	S:Function unknown	XP_008571713.1	PREDICTED: UBX domain-containing protein 1 isoform X1 [Galeopterus variegatus]	sp|Q04323|UBXN1_HUMAN;	UBX domain-containing protein 1 OS=Homo sapiens OX=9606 GN=UBXN1 PE=1 SV=2;	PF15141.3	DUF4574	Domain of unknown function
ENSSSCG00000038701	EFNA2	ephrin A2 [Source:NCBI gene;Acc:100512036]	0.429	-1.22216	down	GO:0030316;GO:0048013;GO:0046849;GO:0016020;GO:0046875	BP:osteoclast differentiation;BP:ephrin receptor signaling pathway;BP:bone remodeling;CC:membrane;MF:ephrin receptor binding;	K05462	EFNA	map04010;map04014;map04015;map04151;map04360	MAPK signaling pathway;Ras signaling pathway;Rap1 signaling pathway;PI3K-Akt signaling pathway;Axon guidance	ENOG4111FMJ	S:Function unknown	XP_020939913.1	ephrin-A2 isoform X1 [Sus scrofa]	sp|O43921|EFNA2_HUMAN;	Ephrin-A2 OS=Homo sapiens OX=9606 GN=EFNA2 PE=1 SV=1;	PF00812.14	Ephrin	Ephrin
ENSSSCG00000038879	RELB	RELB proto-oncogene, NF-kB subunit [Source:NCBI gene;Acc:100622609]	1.725	0.786478	up	GO:0032922;GO:0038061;GO:0010628;GO:0019882;GO:0045892;GO:0045063;GO:0042088;GO:0006355;GO:0006357;GO:0030098;GO:0032688;GO:0043011;GO:0005737;GO:0005813;GO:0005634;GO:0005654;GO:0017053;GO:0032991;GO:0005829;GO:0003677;GO:0042802;GO:0000980;GO:0019901;GO:0003700	BP:circadian regulation of gene expression;BP:NIK/NF-kappaB signaling;BP:positive regulation of gene expression;BP:antigen processing and presentation;BP:negative regulation of transcription, DNA-templated;BP:T-helper 1 cell differentiation;BP:T-helper 1 type immune response;BP:regulation of transcription, DNA-templated;BP:regulation of transcription from RNA polymerase II promoter;BP:lymphocyte …	K09253	RELB	map04010;map04064;map04380;map04625;map05166;map05169	MAPK signaling pathway;NF-kappa B signaling pathway;Osteoclast differentiation;C-type lectin receptor signaling pathway;Human T-cell leukemia virus 1 infection;Epstein-Barr virus infection	ENOG410ZMME	K:Transcription	XP_023101687.1	LOW QUALITY PROTEIN: transcription factor RelB [Felis catus]	sp|Q01201|RELB_HUMAN;	Transcription factor RelB OS=Homo sapiens OX=9606 GN=RELB PE=1 SV=2;	PF16181.2;PF00554.19;PF16180.2;PF16179.2	RelB_transactiv;RHD_DNA_bind;RelB_leu_zip;RHD_dimer	RelB transactivation domain;Rel homology DNA-binding domain;RelB leucine zipper;Rel homology dimerisation domain
ENSSSCG00000039159		-	0.031	-5.019	down	------	------	------	------	------	------	ENOG4111MEQ;ENOG410XSFY;ENOG4111K5V	S:Function unknown;	ABR01162.1	endonuclease/reverse transcriptase [Sus scrofa]	sp|O00370|LORF2_HUMAN;	LINE-1 retrotransposable element ORF2 protein OS=Homo sapiens OX=9606 PE=1 SV=1;	------	------	------
ENSSSCG00000039209		-	0.282	-1.82468	down	------	------	------	------	------	------	ENOG4111K5V;ENOG410XSFY;ENOG4111MEQ	S:Function unknown;	ABR01162.1	endonuclease/reverse transcriptase [Sus scrofa]	sp|P08548|LIN1_NYCCO;	LINE-1 reverse transcriptase homolog OS=Nycticebus coucang OX=9470 PE=3 SV=1;	PF00078.24	RVT_1	Reverse transcriptase
ENSSSCG00000039214		interleukin 1 beta [Source:NCBI gene;Acc:397122]	0.369	-1.43868	down	GO:0071222;GO:0010628;GO:0001660;GO:0019221;GO:0045766;GO:0032729;GO:0010469;GO:0043123;GO:2000556;GO:0030593;GO:2000866;GO:0046330;GO:0006954;GO:0006955;GO:0050999;GO:0051781;GO:0045944;GO:0016032;GO:0010575;GO:0032755;GO:0005737;GO:0005615;GO:0031410;GO:0005776;GO:0030141;GO:0070062;GO:0005829;GO:0005764;GO:0005576;GO:0005125;GO:0005149;GO:0005178	BP:cellular response to lipopolysaccharide;BP:positive regulation of gene expression;BP:fever generation;BP:cytokine-mediated signaling pathway;BP:positive regulation of angiogenesis;BP:positive regulation of interferon-gamma production;BP:regulation of receptor activity;BP:positive regulation of I-kappaB kinase/NF-kappaB signaling;BP:positive regulation of T-helper 1 cell cytokine production;BP:…	K04519	IL1B	map01523;map04010;map04060;map04064;map04217;map04380;map04620;map04621;map04623;map04625;map04640;map04657;map04659;map04668;map04750;map04932;map04933;map04940;map05010;map05020;map05132;map05133;map05134;map05140;map05142;map05143;map05144;map05146;map05152;map05162;map05163;map05164;map05168;map05321;map05323;map05332;map05418	Antifolate resistance;MAPK signaling pathway;Cytokine-cytokine receptor interaction;NF-kappa B signaling pathway;Necroptosis;Osteoclast differentiation;Toll-like receptor signaling pathway;NOD-like receptor signaling pathway;Cytosolic DNA-sensing pathway;C-type lectin receptor signaling pathway;Hematopoietic cell lineage;IL-17 signaling pathway;Th17 cell differentiation;TNF signaling pathway;Infl…	ENOG4111MEQ;ENOG410Y9TZ;ENOG410XU2E;ENOG410Y3WU;ENOG410YCJ6;ENOG4111K5V;ENOG410XSFY	S:Function unknown;K:Transcription;S:Function unknown;S:Function unknown;S:Function unknown;S:Function unknown	ABR01162.1	endonuclease/reverse transcriptase [Sus scrofa]	sp|P26889|IL1B_PIG;	Interleukin-1 beta OS=Sus scrofa OX=9823 GN=IL1B PE=2 SV=1;	PF00340.16;PF02394.13	IL1;IL1_propep	Interleukin-1 / 18;Interleukin-1 propeptide
ENSSSCG00000039563	GIMD1	GIMAP family P-loop NTPase domain containing 1 [Source:NCBI gene;Acc:100624542]	0.061	-4.04684	down	GO:0005525	MF:GTP binding;	------	------	------	------	ENOG4111GYZ	P:Inorganic ion transport and metabolism	XP_020957356.1	GTPase IMAP family member GIMD1 [Sus scrofa]	sp|G3MZQ6|GIMD1_BOVIN;	GTPase IMAP family member GIMD1 OS=Bos taurus OX=9913 GN=GIMD1 PE=3 SV=1;	PF04548.13;PF01926.20	AIG1;MMR_HSR1	AIG1 family;50S ribosome-binding GTPase
ENSSSCG00000040032		-	0.347	-1.52899	down	------	------	------	------	------	------	ENOG4111MEQ;ENOG4111AHR;ENOG410XSFY;ENOG410YJRJ;ENOG4111K5V;ENOG410Y6H4	S:Function unknown;	ABR01162.1	endonuclease/reverse transcriptase [Sus scrofa]	sp|O00370|LORF2_HUMAN;	LINE-1 retrotransposable element ORF2 protein OS=Homo sapiens OX=9606 PE=1 SV=1;	------	------	------
ENSSSCG00000040113		-	0.42	-1.25267	down	GO:0006481;GO:0031333;GO:0090266;GO:0010906;GO:0042981;GO:0005829;GO:0018423;GO:0003880	BP:C-terminal protein methylation;BP:negative regulation of protein complex assembly;BP:regulation of mitotic cell cycle spindle assembly checkpoint;BP:regulation of glucose metabolic process;BP:regulation of apoptotic process;CC:cytosol;MF:protein C-terminal leucine carboxyl O-methyltransferase activity;MF:protein C-terminal carboxyl O-methyltransferase activity;	K18203	LCMT1	------	------	ENOG410YB9K	T:Signal transduction mechanisms	XP_020937740.1	uncharacterized protein LOC110255302 isoform X1 [Sus scrofa]	sp|Q3T0H0|LCMT1_BOVIN;	Leucine carboxyl methyltransferase 1 OS=Bos taurus OX=9913 GN=LCMT1 PE=2 SV=1;	------	------	------
ENSSSCG00000040123		-	0.648	-0.625623	down	------	------	------	------	------	------	------	------	------	------	------	------	------	------	------
ENSSSCG00000040141		-	0.442	-1.17723	down	------	------	------	------	------	------	ENOG4111MEQ;ENOG410XSFY;ENOG4111K5V	S:Function unknown;	ABR01162.1	endonuclease/reverse transcriptase [Sus scrofa]	sp|O00370|LORF2_HUMAN;	LINE-1 retrotransposable element ORF2 protein OS=Homo sapiens OX=9606 PE=1 SV=1;	PF00078.24;PF08333.8	RVT_1;DUF1725	Reverse transcriptase;Protein of unknown function
ENSSSCG00000040328	NXNL1	nucleoredoxin like 1 [Source:NCBI gene;Acc:100626937]	0.446	-1.16632	down	GO:0045454;GO:0045494;GO:0005739;GO:0005623	BP:cell redox homeostasis;BP:photoreceptor cell maintenance;CC:mitochondrion;CC:cell;	------	------	------	------	ENOG410ZIWC	I:Lipid transport and metabolism	XP_003354188.1	nucleoredoxin-like protein 1 [Sus scrofa]	sp|Q8VC33|NXNL1_MOUSE;	Nucleoredoxin-like protein 1 OS=Mus musculus OX=10090 GN=Nxnl1 PE=2 SV=1;	PF13905.3;PF13728.3;PF00085.17;PF08534.7	Thioredoxin_8;TraF;Thioredoxin;Redoxin	Thioredoxin-like;F plasmid transfer operon protein;Thioredoxin;Redoxin
ENSSSCG00000040355	TICRR	TOPBP1 interacting checkpoint and replication regulator [Source:NCBI gene;Acc:100154672]	0.629	-0.6694	down	GO:0033314;GO:0010212;GO:0030174;GO:0006260;GO:0005634;GO:0005654;GO:0003682	BP:mitotic DNA replication checkpoint;BP:response to ionizing radiation;BP:regulation of DNA-dependent DNA replication initiation;BP:DNA replication;CC:nucleus;CC:nucleoplasm;MF:chromatin binding;	------	------	------	------	ENOG410Y8R6	K:Transcription	XP_020954618.1	treslin [Sus scrofa]	sp|Q7Z2Z1|TICRR_HUMAN;	Treslin OS=Homo sapiens OX=9606 GN=TICRR PE=1 SV=2;	PF15292.3	Treslin_N	Treslin N-terminus
ENSSSCG00000040911		-	0.487	-1.03695	down	------	------	------	------	------	------	ENOG4111MEQ;ENOG410XSFY;ENOG4111K5V	S:Function unknown;	ABR01162.1	endonuclease/reverse transcriptase [Sus scrofa]	sp|O00370|LORF2_HUMAN;	LINE-1 retrotransposable element ORF2 protein OS=Homo sapiens OX=9606 PE=1 SV=1;	PF00078.24;PF08333.8	RVT_1;DUF1725	Reverse transcriptase;Protein of unknown function
ENSSSCG00000040939		-	0.46	-1.12044	down	------	------	------	------	------	------	ENOG4111MEQ;ENOG4111K5V;ENOG410XSFY	S:Function unknown;	ABR01162.1	endonuclease/reverse transcriptase [Sus scrofa]	sp|O00370|LORF2_HUMAN;	LINE-1 retrotransposable element ORF2 protein OS=Homo sapiens OX=9606 PE=1 SV=1;	PF00078.24;PF03372.20;PF08333.8;PF14529.3	RVT_1;Exo_endo_phos;DUF1725;Exo_endo_phos_2	Reverse transcriptase;Endonuclease/Exonuclease/phosphatase family;Protein of unknown function;Endonuclease-reverse transcriptase
MSTRG.10318		-	0.25	-1.99946	down	------	------	------	------	------	------	------	------	------	------	------	------	------	------	------
MSTRG.11137		-	0.069	-3.85424	down	------	------	------	------	------	------	------	------	------	------	------	------	------	------	------
MSTRG.11281		-	0.197	-2.34248	down	------	------	------	------	------	------	------	------	XP_020922110.1	uncharacterized protein LOC110255939 isoform X2 [Sus scrofa]	------	------	------	------	------
MSTRG.11331		-	0.48	-1.05999	down	------	------	------	------	------	------	------	------	XP_028341787.1	uncharacterized protein LOC114485152 [Physeter catodon]	------	------	------	------	------
MSTRG.11656		-	0.115	-3.12112	down	------	------	------	------	------	------	------	------	------	------	------	------	------	------	------
MSTRG.12329		-	0.013	-6.25919	down	------	------	------	------	------	------	------	------	XP_020954391.1	cullin-7 isoform X1 [Sus scrofa]	------	------	------	------	------
MSTRG.12332		-	0.027	-5.20784	down	------	------	------	------	------	------	------	------	XP_020954391.1	cullin-7 isoform X1 [Sus scrofa]	------	------	------	------	------
MSTRG.13045		-	0.188	-2.41136	down	------	------	------	------	------	------	ENOG4111SG9	S:Function unknown	KRY81076.1	Uncharacterized protein T4D_4496 [Trichinella pseudospiralis]	sp|Q8TGM7|ART2_YEAST;	Putative uncharacterized protein ART2 OS=Saccharomyces cerevisiae;	------	------	------
MSTRG.13582		-	0.273	-1.87105	down	------	------	------	------	------	------	ENOG410YUJQ	O:Posttranslational modification, protein turnover, chaperones	XP_020954716.1	uncharacterized protein LOC100525054 isoform X1 [Sus scrofa]	sp|Q91W67|UBL7_MOUSE;	Ubiquitin-like protein 7 OS=Mus musculus OX=10090 GN=Ubl7 PE=1 SV=2;	------	------	------
MSTRG.13875		-	1.878	0.909204	up	------	------	------	------	------	------	------	------	------	------	------	------	------	------	------
MSTRG.13999		-	0.1	-3.3176	down	------	------	------	------	------	------	------	------	------	------	------	------	------	------	------
MSTRG.14000		-	0.075	-3.73168	down	------	------	------	------	------	------	------	------	XP_020954391.1	cullin-7 isoform X1 [Sus scrofa]	------	------	------	------	------
MSTRG.14025		-	3.113	1.6382	up	------	------	------	------	------	------	------	------	------	------	------	------	------	------	------
MSTRG.14162		-	0.577	-0.792288	down	GO:0032197;GO:0005737;GO:0010494;GO:0005730;GO:1990904;GO:0036464;GO:0000166;GO:0003727;GO:0003697;GO:0042802	BP:transposition, RNA-mediated;CC:cytoplasm;CC:cytoplasmic stress granule;CC:nucleolus;CC:ribonucleoprotein complex;CC:cytoplasmic ribonucleoprotein granule;MF:nucleotide binding;MF:single-stranded RNA binding;MF:single-stranded DNA binding;MF:identical protein binding;	------	------	------	------	ENOG410YMW6	S:Function unknown	XP_020954391.1	cullin-7 isoform X1 [Sus scrofa]	sp|Q9UN81|LORF1_HUMAN;	LINE-1 retrotransposable element ORF1 protein OS=Homo sapiens OX=9606 GN=L1RE1 PE=1 SV=1;	PF04048.14;PF07544.13	Sec8_exocyst;Med9	Sec8 exocyst complex component specific domain;RNA polymerase II transcription mediator complex subunit 9
MSTRG.14163		-	0.416	-1.26582	down	------	------	------	------	------	------	------	------	------	------	------	------	------	------	------
MSTRG.1427		-	0.02	-5.67686	down	------	------	------	------	------	------	------	------	------	------	------	------	------	------	------
MSTRG.1428		-	0.256	-1.96678	down	------	------	------	------	------	------	------	------	------	------	------	------	------	------	------
MSTRG.14331		-	0.601	-0.734852	down	GO:0007156;GO:0016021;GO:0005886;GO:0005509	BP:homophilic cell adhesion via plasma membrane adhesion molecules;CC:integral component of membrane;CC:plasma membrane;MF:calcium ion binding;	K16507	DCHS1_2, PCDH16_23	map04392;map04391	Hippo signaling pathway - multiple species;Hippo signaling pathway - fly	ENOG410XPEI	S:Function unknown	XP_020957144.1	LOW QUALITY PROTEIN: protocadherin-23 [Sus scrofa]	sp|Q6V1P9|PCD23_HUMAN;	Protocadherin-23 OS=Homo sapiens OX=9606 GN=DCHS2 PE=2 SV=1;	PF00028.17;PF08266.12	Cadherin;Cadherin_2	Cadherin domain;Cadherin-like
MSTRG.14585		-	0.33	-1.59927	down	------	------	------	------	------	------	------	------	------	------	------	------	------	------	------
MSTRG.14740		-	0.183	-2.45042	down	------	------	------	------	------	------	------	------	------	------	------	------	------	------	------
MSTRG.14741		-	0.064	-3.96881	down	------	------	------	------	------	------	------	------	------	------	------	------	------	------	------
MSTRG.14746		-	0.303	-1.72448	down	GO:0003964;GO:0004519	MF:RNA-directed DNA polymerase activity;MF:endonuclease activity;	------	------	------	------	------	------	ABR01162.1	endonuclease/reverse transcriptase [Sus scrofa]	sp|O00370|LORF2_HUMAN;	LINE-1 retrotransposable element ORF2 protein OS=Homo sapiens OX=9606 PE=1 SV=1;	PF12488.8	DUF3704	Protein of unknown function
MSTRG.14751		-	0.03	-5.07285	down	------	------	------	------	------	------	------	------	XP_020954391.1	cullin-7 isoform X1 [Sus scrofa]	------	------	------	------	------
MSTRG.15237		-	2.257	1.1746	up	GO:0003964;GO:0004519	MF:RNA-directed DNA polymerase activity;MF:endonuclease activity;	------	------	------	------	ENOG410Y3WU;ENOG410Y65V;ENOG410Y9TZ	S:Function unknown;	TKS52234.1	hypothetical protein Cadr_00000720 [Camelus dromedarius]	sp|O00370|LORF2_HUMAN;	LINE-1 retrotransposable element ORF2 protein OS=Homo sapiens OX=9606 PE=1 SV=1;	------	------	------
MSTRG.15260		-	0.139	-2.84966	down	------	------	------	------	------	------	------	------	XP_020954391.1	cullin-7 isoform X1 [Sus scrofa]	------	------	------	------	------
MSTRG.15404		-	0.376	-1.41044	down	GO:0003964;GO:0004519	MF:RNA-directed DNA polymerase activity;MF:endonuclease activity;	------	------	------	------	------	------	XP_020954391.1	cullin-7 isoform X1 [Sus scrofa]	sp|P08548|LIN1_NYCCO;	LINE-1 reverse transcriptase homolog OS=Nycticebus coucang OX=9470 PE=4 SV=1;	------	------	------
MSTRG.15550		-	0.433	-1.2064	down	GO:0019068;GO:0015074;GO:0004523;GO:0004190;GO:0008270;GO:0003676	BP:virion assembly;BP:DNA integration;MF:RNA-DNA hybrid ribonuclease activity;MF:aspartic-type endopeptidase activity;MF:zinc ion binding;MF:nucleic acid binding;	------	------	------	------	------	------	XP_020921056.1	uncharacterized protein LOC106506534 [Sus scrofa]	sp|P03359|POL_WMSV;	Gag-Pol polyprotein OS=Woolly monkey sarcoma virus OX=11970 GN=pol PE=3 SV=2;	PF00078.27;PF17919.1;PF17917.1;PF00077.20;PF00075.24;PF02093.16;PF00098.23	RVT_1;RT_RNaseH_2;RT_RNaseH;RVP;RNase_H;Gag_p30;zf-CCHC	Reverse transcriptase;RNase H-like domain found in reverse transcriptase;RNase H-like domain found in reverse transcriptase;Retroviral aspartyl protease;RNase H;Gag P30 core shell protein;Zinc knuckle
MSTRG.15555		-	0.227	-2.14186	down	------	------	K06236	COL1A	map05165;map04510;map05146;map04512;map04974;map04933;map04926;map04151;map04611	Human papillomavirus infection;Focal adhesion;Amoebiasis;ECM-receptor interaction;Protein digestion and absorption;AGE-RAGE signaling pathway in diabetic complications;Relaxin signaling pathway;PI3K-Akt signaling pathway;Platelet activation	------	------	XP_006902890.1	PREDICTED: uncharacterized protein LOC102865807 [Elephantulus edwardii]	------	------	------	------	------
MSTRG.15557		-	0.192	-2.37873	down	------	------	------	------	------	------	------	------	------	------	------	------	------	------	------
MSTRG.15560		-	0.454	-1.13934	down	------	------	------	------	------	------	------	------	XP_020954391.1	cullin-7 isoform X1 [Sus scrofa]	------	------	------	------	------
MSTRG.15567		-	0.072	-3.78894	down	------	------	------	------	------	------	------	------	------	------	------	------	------	------	------
MSTRG.15568		-	0.125	-2.99669	down	------	------	------	------	------	------	------	------	------	------	------	------	------	------	------
MSTRG.15574		-	0.378	-1.40394	down	------	------	------	------	------	------	------	------	------	------	------	------	------	------	------
MSTRG.15579		-	0.163	-2.61599	down	GO:0003964;GO:0004519	MF:RNA-directed DNA polymerase activity;MF:endonuclease activity;	------	------	------	------	ENOG410Y3WU;ENOG41100D0	S:Function unknown;	ELK15812.1	Retrovirus-related Pol polyprotein LINE-1 [Pteropus alecto]	sp|P11369|LORF2_MOUSE;	LINE-1 retrotransposable element ORF2 protein OS=Mus musculus OX=10090 GN=Pol PE=1 SV=2;	------	------	------
MSTRG.15606		-	0.41	-1.28558	down	------	------	------	------	------	------	------	------	ELR59055.1	hypothetical protein M91_11778 [Bos mutus]	sp|O00370|LORF2_HUMAN;	LINE-1 retrotransposable element ORF2 protein OS=Homo sapiens OX=9606 PE=1 SV=1;	PF02994.14;PF17490.2;PF08333.11;PF12488.8	Transposase_22;Tnp_22_dsRBD;DUF1725;DUF3704	L1 transposable element RBD-like domain;L1 transposable element dsRBD-like domain;Protein of unknown function;Protein of unknown function
MSTRG.15607		-	0.193	-2.37681	down	GO:0003964;GO:0004519	MF:RNA-directed DNA polymerase activity;MF:endonuclease activity;	------	------	------	------	ENOG410Y65V;ENOG4111K5V	S:Function unknown;	ABR01162.1	endonuclease/reverse transcriptase [Sus scrofa]	sp|O00370|LORF2_HUMAN;	LINE-1 retrotransposable element ORF2 protein OS=Homo sapiens OX=9606 PE=1 SV=1;	------	------	------
MSTRG.15655		-	0.229	-2.12587	down	------	------	------	------	------	------	------	------	------	------	------	------	------	------	------
MSTRG.15696		-	0.197	-2.34559	down	------	------	------	------	------	------	ENOG410ZUJU	S:Function unknown	XP_014683060.1	PREDICTED: cTAGE family member 5-like [Equus asinus]	sp|Q96PC5|MIA2_HUMAN;	Melanoma inhibitory activity protein 2 OS=Homo sapiens OX=9606 GN=MIA2 PE=1 SV=4;	------	------	------
MSTRG.15697		-	0.222	-2.17275	down	GO:0003964	MF:RNA-directed DNA polymerase activity;	------	------	------	------	ENOG41120A8;ENOG410YGF6;ENOG410Y6H4	S:Function unknown;	ELR60459.1	hypothetical protein M91_06316 [Bos mutus]	sp|O00370|LORF2_HUMAN;	LINE-1 retrotransposable element ORF2 protein OS=Homo sapiens OX=9606 PE=1 SV=1;	PF03372.23	Exo_endo_phos	Endonuclease/Exonuclease/phosphatase family
MSTRG.15699		-	0.155	-2.68775	down	GO:0016021;GO:0005623;GO:0005509;GO:0005219	CC:integral component of membrane;CC:cell;MF:calcium ion binding;MF:ryanodine-sensitive calcium-release channel activity;	K04962	RYR2	map04024;map04972;map04260;map04261;map04921;map04713;map04020;map04911;map05414;map05412;map05410	cAMP signaling pathway;Pancreatic secretion;Cardiac muscle contraction;Adrenergic signaling in cardiomyocytes;Oxytocin signaling pathway;Circadian entrainment;Calcium signaling pathway;Insulin secretion;Dilated cardiomyopathy (DCM);Arrhythmogenic right ventricular cardiomyopathy (ARVC);Hypertrophic cardiomyopathy (HCM)	ENOG410YCNW	U:Intracellular trafficking, secretion, and vesicular transport	OWK07840.1	hypothetical protein Celaphus_00008164, partial [Cervus elaphus hippelaphus]	sp|Q92736|RYR2_HUMAN;	Ryanodine receptor 2 OS=Homo sapiens OX=9606 GN=RYR2 PE=1 SV=3;	------	------	------
MSTRG.15701		-	0.182	-2.45789	down	GO:0006310;GO:0003964;GO:0004519;GO:0046872	BP:DNA recombination;MF:RNA-directed DNA polymerase activity;MF:endonuclease activity;MF:metal ion binding;	------	------	------	------	ENOG410Y3WU	S:Function unknown	TKS35393.1	hypothetical protein Cadr_00014156 [Camelus dromedarius]	sp|P11369|LORF2_MOUSE;	LINE-1 retrotransposable element ORF2 protein OS=Mus musculus OX=10090 GN=Pol PE=1 SV=2;	PF08333.11	DUF1725	Protein of unknown function
MSTRG.15704		-	0.25	-2.00117	down	------	------	------	------	------	------	------	------	------	------	------	------	------	------	------
MSTRG.15705		-	0.284	-1.81392	down	GO:0003964;GO:0004519	MF:RNA-directed DNA polymerase activity;MF:endonuclease activity;	------	------	------	------	ENOG410Y3WU	S:Function unknown	ABR01162.1	endonuclease/reverse transcriptase [Sus scrofa]	sp|O00370|LORF2_HUMAN;	LINE-1 retrotransposable element ORF2 protein OS=Homo sapiens OX=9606 PE=1 SV=1;	------	------	------
MSTRG.15720		-	0.122	-3.03034	down	GO:0003964;GO:0004519	MF:RNA-directed DNA polymerase activity;MF:endonuclease activity;	------	------	------	------	ENOG410Y3WU	S:Function unknown	ABR01162.1	endonuclease/reverse transcriptase [Sus scrofa]	sp|P11369|LORF2_MOUSE;	LINE-1 retrotransposable element ORF2 protein OS=Mus musculus OX=10090 GN=Pol PE=1 SV=2;	PF12488.8	DUF3704	Protein of unknown function
MSTRG.15721		-	0.014	-6.13677	down	GO:0003964;GO:0004519	MF:RNA-directed DNA polymerase activity;MF:endonuclease activity;	------	------	------	------	------	------	ABR01162.1	endonuclease/reverse transcriptase [Sus scrofa]	sp|O00370|LORF2_HUMAN;	LINE-1 retrotransposable element ORF2 protein OS=Homo sapiens OX=9606 PE=1 SV=1;	------	------	------
MSTRG.15797		-	0.157	-2.67337	down	------	------	------	------	------	------	------	------	------	------	------	------	------	------	------
MSTRG.15809		-	0.096	-3.38597	down	------	------	------	------	------	------	------	------	------	------	------	------	------	------	------
MSTRG.15810		-	0.117	-3.09575	down	------	------	------	------	------	------	------	------	------	------	sp|P08548|LIN1_NYCCO;	LINE-1 reverse transcriptase homolog OS=Nycticebus coucang OX=9470 PE=4 SV=1;	------	------	------
MSTRG.15811		-	0.073	-3.78559	down	------	------	------	------	------	------	------	------	------	------	------	------	------	------	------
MSTRG.15813		-	0.227	-2.14218	down	GO:0016021	CC:integral component of membrane;	------	------	------	------	------	------	XP_020954391.1	cullin-7 isoform X1 [Sus scrofa]	------	------	------	------	------
MSTRG.15816		-	0.241	-2.05352	down	------	------	------	------	------	------	------	------	------	------	------	------	------	------	------
MSTRG.15835		-	0.354	-1.49848	down	------	------	------	------	------	------	------	------	------	------	------	------	------	------	------
MSTRG.15837		-	0.238	-2.07278	down	------	------	------	------	------	------	------	------	XP_020954391.1	cullin-7 isoform X1 [Sus scrofa]	------	------	------	------	------
MSTRG.15838		-	0.076	-3.71816	down	------	------	------	------	------	------	------	------	------	------	------	------	------	------	------
MSTRG.15840		-	0.288	-1.79733	down	------	------	------	------	------	------	------	------	XP_020925549.1	lysosome-associated membrane glycoprotein 3 isoform X1 [Sus scrofa]	------	------	------	------	------
MSTRG.15841		-	0.323	-1.63098	down	GO:0007030;GO:0006486;GO:0003281;GO:0060122;GO:0035735;GO:0006366;GO:0003413;GO:0005856;GO:0005794;GO:0002081;GO:0005801;GO:0005634;GO:0005929;GO:0000139;GO:0002079;GO:0002080;GO:0016607;GO:0030133;GO:0003713	BP:Golgi organization;BP:protein glycosylation;BP:ventricular septum development;BP:inner ear receptor stereocilium organization;BP:intraciliary transport involved in cilium assembly;BP:transcription from RNA polymerase II promoter;BP:chondrocyte differentiation involved in endochondral bone morphogenesis;CC:cytoskeleton;CC:Golgi apparatus;CC:outer acrosomal membrane;CC:cis-Golgi network;CC:nucle…	------	------	------	------	ENOG410XT0E	S:Function unknown	TEA38870.1	hypothetical protein DBR06_SOUSAS610248, partial [Sousa chinensis]	sp|Q15643|TRIPB_HUMAN;	Thyroid receptor-interacting protein 11 OS=Homo sapiens OX=9606 GN=TRIP11 PE=1 SV=3;	------	------	------
MSTRG.15851		-	0.628	-0.671622	down	------	------	------	------	------	------	------	------	------	------	------	------	------	------	------
MSTRG.15919		-	0.194	-2.36542	down	------	------	------	------	------	------	------	------	XP_020924593.1	serine/threonine-protein kinase Nek4 isoform X4 [Sus scrofa]	------	------	------	------	------
MSTRG.15923		-	0.081	-3.61765	down	------	------	------	------	------	------	------	------	------	------	------	------	------	------	------
MSTRG.15934		-	0.595	-0.74825	down	GO:0005886;GO:0016021;GO:0004930;GO:0004984	CC:plasma membrane;CC:integral component of membrane;MF:G-protein coupled receptor activity;MF:olfactory receptor activity;	K04257	OLFR	map04740	Olfactory transduction	ENOG41118NH	U:Intracellular trafficking, secretion, and vesicular transport	XP_028365193.1	LINE-1 type transposase domain-containing protein 1 [Phyllostomus discolor]	sp|Q8VFL5|O1030_MOUSE;	Olfactory receptor 1030 OS=Mus musculus OX=10090 GN=Olfr1030 PE=3 SV=1;	PF02994.14	Transposase_22	L1 transposable element RBD-like domain
MSTRG.15944		-	0.619	-0.692799	down	------	------	------	------	------	------	ENOG410Y65V	S:Function unknown	ELR62420.1	hypothetical protein M91_10472 [Bos mutus]	sp|P08548|LIN1_NYCCO;	LINE-1 reverse transcriptase homolog OS=Nycticebus coucang OX=9470 PE=4 SV=1;	PF08333.11	DUF1725	Protein of unknown function
MSTRG.16110		-	0.426	-1.23143	down	------	------	------	------	------	------	------	------	------	------	------	------	------	------	------
MSTRG.16114		-	0.491	-1.02532	down	------	------	------	------	------	------	------	------	XP_020954391.1	cullin-7 isoform X1 [Sus scrofa]	------	------	------	------	------
MSTRG.16115		-	0.12	-3.06139	down	GO:0003964;GO:0004519;GO:0046872	MF:RNA-directed DNA polymerase activity;MF:endonuclease activity;MF:metal ion binding;	------	------	------	------	ENOG410Y65V	S:Function unknown	XP_020954391.1	cullin-7 isoform X1 [Sus scrofa]	sp|P08548|LIN1_NYCCO;	LINE-1 reverse transcriptase homolog OS=Nycticebus coucang OX=9470 PE=4 SV=1;	------	------	------
MSTRG.16120		-	0.297	-1.75299	down	GO:0007569;GO:0030308;GO:0006289;GO:0097252;GO:0000733;GO:0090200;GO:0007275;GO:0005737;GO:0005730;GO:0005634;GO:0005739;GO:0004519;GO:0003677;GO:0003964;GO:0005507;GO:0005524	BP:cell aging;BP:negative regulation of cell growth;BP:nucleotide-excision repair;BP:oligodendrocyte apoptotic process;BP:DNA strand renaturation;BP:positive regulation of release of cytochrome c from mitochondria;BP:multicellular organism development;CC:cytoplasm;CC:nucleolus;CC:nucleus;CC:mitochondrion;MF:endonuclease activity;MF:DNA binding;MF:RNA-directed DNA polymerase activity;MF:copper ion…	------	------	------	------	ENOG410Y3WU;ENOG41100D0	S:Function unknown;	BAA25253.1	unnamed protein product [Canis lupus familiaris]	sp|O00370|LORF2_HUMAN;	LINE-1 retrotransposable element ORF2 protein OS=Homo sapiens OX=9606 PE=1 SV=1;	------	------	------
MSTRG.16129		-	0.06	-4.05415	down	------	------	------	------	------	------	------	------	------	------	------	------	------	------	------
MSTRG.16132		-	0.616	-0.697849	down	GO:0016021;GO:0003964;GO:0004519	CC:integral component of membrane;MF:RNA-directed DNA polymerase activity;MF:endonuclease activity;	------	------	------	------	------	------	BAA25253.1	unnamed protein product [Canis lupus familiaris]	sp|P11369|LORF2_MOUSE;	LINE-1 retrotransposable element ORF2 protein OS=Mus musculus OX=10090 GN=Pol PE=1 SV=2;	------	------	------
MSTRG.16337		-	0.158	-2.65864	down	GO:0016021	CC:integral component of membrane;	------	------	------	------	------	------	ELR44776.1	hypothetical protein M91_14132 [Bos mutus]	sp|P08548|LIN1_NYCCO;	LINE-1 reverse transcriptase homolog OS=Nycticebus coucang OX=9470 PE=4 SV=1;	------	------	------
MSTRG.16453		-	0.073	-3.78245	down	------	------	------	------	------	------	------	------	ELR48937.1	hypothetical protein M91_02115 [Bos mutus]	sp|P08548|LIN1_NYCCO;	LINE-1 reverse transcriptase homolog OS=Nycticebus coucang OX=9470 PE=4 SV=1;	PF14529.6	Exo_endo_phos_2	Endonuclease-reverse transcriptase
MSTRG.16457		-	0.008	-7.00983	down	------	------	------	------	------	------	------	------	------	------	------	------	------	------	------
MSTRG.16463		-	0.23	-2.1218	down	------	------	------	------	------	------	------	------	XP_020954391.1	cullin-7 isoform X1 [Sus scrofa]	------	------	------	------	------
MSTRG.16467		-	0.029	-5.10603	down	------	------	------	------	------	------	------	------	XP_020954391.1	cullin-7 isoform X1 [Sus scrofa]	------	------	------	------	------
MSTRG.16469		-	0.016	-5.96492	down	------	------	------	------	------	------	------	------	------	------	------	------	------	------	------
MSTRG.1648		-	0.358	-1.48316	down	GO:0006310;GO:0003964;GO:0004519;GO:0046872	BP:DNA recombination;MF:RNA-directed DNA polymerase activity;MF:endonuclease activity;MF:metal ion binding;	------	------	------	------	ENOG410Y3WU	S:Function unknown	AAL17972.1	pORF2 [Mus musculus domesticus]	sp|P11369|LORF2_MOUSE;	LINE-1 retrotransposable element ORF2 protein OS=Mus musculus OX=10090 GN=Pol PE=1 SV=2;	PF08333.11	DUF1725	Protein of unknown function
MSTRG.16505		-	0.007	-7.0823	down	------	------	------	------	------	------	------	------	XP_024611576.1	dual specificity protein phosphatase 9 [Neophocaena asiaeorientalis asiaeorientalis]	------	------	------	------	------
MSTRG.16559		-	0.016	-5.96874	down	------	------	------	------	------	------	------	------	------	------	------	------	------	------	------
MSTRG.16579		-	0.165	-2.59691	down	GO:0016021;GO:0016758	CC:integral component of membrane;MF:transferase activity, transferring hexosyl groups;	K06236	COL1A	map05165;map04510;map05146;map04512;map04974;map04933;map04926;map04151;map04611	Human papillomavirus infection;Focal adhesion;Amoebiasis;ECM-receptor interaction;Protein digestion and absorption;AGE-RAGE signaling pathway in diabetic complications;Relaxin signaling pathway;PI3K-Akt signaling pathway;Platelet activation	------	------	XP_006902890.1	PREDICTED: uncharacterized protein LOC102865807 [Elephantulus edwardii]	------	------	------	------	------
MSTRG.16582		-	0.192	-2.38345	down	GO:0016021;GO:0016758	CC:integral component of membrane;MF:transferase activity, transferring hexosyl groups;	K06236	COL1A	map05165;map04510;map05146;map04512;map04974;map04933;map04926;map04151;map04611	Human papillomavirus infection;Focal adhesion;Amoebiasis;ECM-receptor interaction;Protein digestion and absorption;AGE-RAGE signaling pathway in diabetic complications;Relaxin signaling pathway;PI3K-Akt signaling pathway;Platelet activation	------	------	XP_006902890.1	PREDICTED: uncharacterized protein LOC102865807 [Elephantulus edwardii]	------	------	------	------	------
MSTRG.16584		-	0.172	-2.54062	down	GO:0016021;GO:0016758	CC:integral component of membrane;MF:transferase activity, transferring hexosyl groups;	K06236	COL1A	map05165;map04510;map05146;map04512;map04974;map04933;map04926;map04151;map04611	Human papillomavirus infection;Focal adhesion;Amoebiasis;ECM-receptor interaction;Protein digestion and absorption;AGE-RAGE signaling pathway in diabetic complications;Relaxin signaling pathway;PI3K-Akt signaling pathway;Platelet activation	------	------	XP_006902890.1	PREDICTED: uncharacterized protein LOC102865807 [Elephantulus edwardii]	------	------	------	------	------
MSTRG.2067		-	1.872	0.904882	up	------	------	------	------	------	------	------	------	------	------	------	------	------	------	------
MSTRG.2208		-	0.204	-2.29319	down	GO:0016021	CC:integral component of membrane;	------	------	------	------	------	------	XP_020945460.1	CREB-regulated transcription coactivator 2 isoform X3 [Sus scrofa]	------	------	------	------	------
MSTRG.2966		-	0.278	-1.84917	down	GO:0016021	CC:integral component of membrane;	------	------	------	------	------	------	ELR55211.1	hypothetical protein M91_18560, partial [Bos mutus]	sp|O00370|LORF2_HUMAN;	LINE-1 retrotransposable element ORF2 protein OS=Homo sapiens OX=9606 PE=1 SV=1;	PF12488.8	DUF3704	Protein of unknown function
MSTRG.3376		-	0.459	-1.12253	down	------	------	------	------	------	------	------	------	XP_021530980.1	uncharacterized protein LOC105730181 [Aotus nancymaae]	------	------	------	------	------
MSTRG.3917		-	0.25	-2.00181	down	GO:0016021;GO:0003964;GO:0004519	CC:integral component of membrane;MF:RNA-directed DNA polymerase activity;MF:endonuclease activity;	------	------	------	------	ENOG41120A8;ENOG410Y6H4;ENOG4112A03	S:Function unknown;	ABR01162.1	endonuclease/reverse transcriptase [Sus scrofa]	sp|O00370|LORF2_HUMAN;	LINE-1 retrotransposable element ORF2 protein OS=Homo sapiens OX=9606 PE=1 SV=1;	PF03372.23;PF14529.6	Exo_endo_phos;Exo_endo_phos_2	Endonuclease/Exonuclease/phosphatase family;Endonuclease-reverse transcriptase
MSTRG.4891		-	0.165	-2.59939	down	------	------	------	------	------	------	------	------	------	------	------	------	------	------	------
MSTRG.5126		-	0.021	-5.57634	down	------	------	------	------	------	------	------	------	------	------	------	------	------	------	------
MSTRG.5127		-	0.007	-7.26479	down	GO:0003964;GO:0004519	MF:RNA-directed DNA polymerase activity;MF:endonuclease activity;	------	------	------	------	ENOG410Y3WU;ENOG410Y65V	S:Function unknown;	TKS48580.1	hypothetical protein Cadr_00017012 [Camelus dromedarius]	sp|P11369|LORF2_MOUSE;	LINE-1 retrotransposable element ORF2 protein OS=Mus musculus OX=10090 GN=Pol PE=1 SV=2;	------	------	------
MSTRG.5128		-	0.016	-5.96935	down	GO:0003964;GO:0004519	MF:RNA-directed DNA polymerase activity;MF:endonuclease activity;	------	------	------	------	ENOG41100D0	S:Function unknown	ELR58001.1	hypothetical protein M91_20110 [Bos mutus]	sp|O00370|LORF2_HUMAN;	LINE-1 retrotransposable element ORF2 protein OS=Homo sapiens OX=9606 PE=1 SV=1;	------	------	------
MSTRG.5447		-	0.455	-1.13717	down	------	------	------	------	------	------	ENOG4111AYQ	S:Function unknown	XP_013837720.1	uncharacterized protein C2orf66 homolog [Sus scrofa]	sp|Q6UXQ4|CB066_HUMAN;	Uncharacterized protein C2orf66 OS=Homo sapiens OX=9606 GN=C2orf66 PE=3 SV=1;	PF15846.5	DUF4720	Domain of unknown function
MSTRG.5448		-	0.601	-0.734407	down	------	------	------	------	------	------	------	------	XP_020954391.1	cullin-7 isoform X1 [Sus scrofa]	------	------	------	------	------
MSTRG.5530		-	0.197	-2.34616	down	------	------	------	------	------	------	------	------	XP_020945460.1	CREB-regulated transcription coactivator 2 isoform X3 [Sus scrofa]	------	------	------	------	------
MSTRG.5918		-	0.34	-1.55537	down	GO:0016021	CC:integral component of membrane;	------	------	------	------	------	------	XP_020954391.1	cullin-7 isoform X1 [Sus scrofa]	------	------	------	------	------
MSTRG.5920		-	15.278	3.93342	up	------	------	------	------	------	------	------	------	------	------	------	------	------	------	------
MSTRG.5923		-	0.452	-1.14523	down	------	------	------	------	------	------	COG0724	S:Function unknown	XP_020925549.1	lysosome-associated membrane glycoprotein 3 isoform X1 [Sus scrofa]	------	------	------	------	------
MSTRG.6188		-	0.32	-1.64339	down	GO:0003964;GO:0004519	MF:RNA-directed DNA polymerase activity;MF:endonuclease activity;	------	------	------	------	ENOG410YGF6;ENOG4112A03;ENOG4111K5V;ENOG41120A8	S:Function unknown;	ABR01162.1	endonuclease/reverse transcriptase [Sus scrofa]	sp|O00370|LORF2_HUMAN;	LINE-1 retrotransposable element ORF2 protein OS=Homo sapiens OX=9606 PE=1 SV=1;	PF17490.2;PF02994.14;PF10498.9;PF14712.6	Tnp_22_dsRBD;Transposase_22;IFT57;Snapin_Pallidin	L1 transposable element dsRBD-like domain;L1 transposable element RBD-like domain;Intra-flagellar transport protein 57;Snapin/Pallidin
MSTRG.6795		-	1.563	0.644228	up	GO:0003964;GO:0004519	MF:RNA-directed DNA polymerase activity;MF:endonuclease activity;	------	------	------	------	ENOG41100D0;ENOG410Y3WU	S:Function unknown;	VFV20239.1	Hypothetical predicted protein [Lynx pardinus]	sp|P11369|LORF2_MOUSE;	LINE-1 retrotransposable element ORF2 protein OS=Mus musculus OX=10090 GN=Pol PE=1 SV=2;	------	------	------
MSTRG.7449		-	0.233	-2.10018	down	GO:0016021	CC:integral component of membrane;	------	------	------	------	------	------	ACV87314.1	IL-23, partial [Sus scrofa]	------	------	------	------	------
MSTRG.9487		-	0.498	-1.00503	down	GO:0006310;GO:0003964;GO:0004519;GO:0046872	BP:DNA recombination;MF:RNA-directed DNA polymerase activity;MF:endonuclease activity;MF:metal ion binding;	------	------	------	------	ENOG410Y3WU;ENOG410Y9TZ;ENOG41100D0	S:Function unknown;	VFV43912.1	Hypothetical predicted protein, partial [Lynx pardinus]	sp|P11369|LORF2_MOUSE;	LINE-1 retrotransposable element ORF2 protein OS=Mus musculus OX=10090 GN=Pol PE=1 SV=2;	PF08333.11	DUF1725	Protein of unknown function
MSTRG.9560		-	0.633	-0.66017	down	------	------	------	------	------	------	------	------	------	------	------	------	------	------	------
MSTRG.9626		-	0.174	-2.52501	down	GO:0003676	MF:nucleic acid binding;	K09228	KRAB	------	------	------	------	XP_020954391.1	cullin-7 isoform X1 [Sus scrofa]	------	------	------	------	------
MSTRG.9737		-	0.155	-2.69322	down	------	------	------	------	------	------	------	------	------	------	------	------	------	------	------
MSTRG.9859		-	0.155	-2.68659	down	GO:0003964;GO:0004519	MF:RNA-directed DNA polymerase activity;MF:endonuclease activity;	------	------	------	------	ENOG410Y3WU	S:Function unknown	XP_020922110.1	uncharacterized protein LOC110255939 isoform X2 [Sus scrofa]	sp|P11369|LORF2_MOUSE;	LINE-1 retrotransposable element ORF2 protein OS=Mus musculus OX=10090 GN=Pol PE=1 SV=2;	------	------	------
MSTRG.9863		-	0.01	-6.68899	down	------	------	------	------	------	------	------	------	XP_020954391.1	cullin-7 isoform X1 [Sus scrofa]	------	------	------	------	------
MSTRG.9864		-	0.08	-3.63706	down	------	------	------	------	------	------	------	------	------	------	------	------	------	------	------
MSTRG.9891		-	1.979	0.984581	up	------	------	K09072	MSC	------	------	------	------	XP_005971168.1	PREDICTED: uncharacterized protein LOC102315415 [Pantholops hodgsonii]	------	------	------	------	------
MSTRG.9924		-	0.479	-1.06049	down	------	------	------	------	------	------	------	------	XP_020954391.1	cullin-7 isoform X1 [Sus scrofa]	------	------	------	------	------
